# Supplementary material for: Single-cell analysis of cerebrospinal fluid reveals common features of neuroinflammation
Source: Cell Rep Med. 2024 Dec 20;6(1):101733. doi: 10.1016/j.xcrm.2024.101733 (PMC11866449; doi:10.1016/j.xcrm.2024.101733)
Supplement: Table S1. Numbers of cells analyzed by compartment and disease status, related to Figure 1 and Table 1 [file mmc2.xlsx]

## Sheet: supp_table1
Supplementary table 1: numbers of cells analysed by compartment and disease status. Related to figure 1 & table 1.
Biofluid	Category	N
CSF	MS	203220
CSF	NIND	36700
CSF	OIND	30796
CSF	ID	83339
PBMC	MS	310851
PBMC	NIND	56547
PBMC	OIND	25112
PBMC	ID	30299
	Total	776864
