# Supplementary material for: Single-cell analysis of cerebrospinal fluid reveals common features of neuroinflammation
Source: Cell Rep Med. 2024 Dec 20;6(1):101733. doi: 10.1016/j.xcrm.2024.101733 (PMC11866449; doi:10.1016/j.xcrm.2024.101733)
Supplement: Table S2. Numbers of donors according to site, compartment, and disease state, related to Figure 1 and Table 1 [file mmc3.xlsx]

## Sheet: supp_table2
Supplementary table 2: numbers of donors according to site, compartment, and disease state. Note that some donors were processed at both CAM & TUM - the table shows the N including these duplicates and the N counting these duplicates at only one site. Related to figure 1 & table 1.
Category	Biofluid	Processing site	N (no duplicates)		CSF	PBMC
MS	CSF	CAM	67
MS	CSF	TUM	56
MS	PBMC	CAM	67
MS	PBMC	TUM	9	Total MS	123	76
NIND	CSF	CAM	23
NIND	CSF	TUM	13
NIND	PBMC	CAM	25
NIND	PBMC	TUM	3	Total NIND	36	28
OIND	CSF	CAM	12
OIND	CSF	TUM	7
OIND	PBMC	CAM	11
OIND	PBMC	TUM	1	Total OIND	19	12
ID	CSF	TUM	23
ID	PBMC	TUM	4	Total ID	23	4
