# Supplementary material for: Single-cell analysis of cerebrospinal fluid reveals common features of neuroinflammation
Source: Cell Rep Med. 2024 Dec 20;6(1):101733. doi: 10.1016/j.xcrm.2024.101733 (PMC11866449; doi:10.1016/j.xcrm.2024.101733)
Supplement: Table S3. Demographics of included participants and cell numbers per sample, related to Figure 1 and Table 2 [file mmc4.xlsx]

## Sheet: supp_table3
Supplementary table 3: demographics of included participants, and cell numbers per sample. Columns show in order: the ID of each participants, the diagnostic category, the diagnosis, presence/absence of CSF oligoclonal bands, the total number of CSF & PBMC cells, the most abundant cell type in each sample, and the proportions of each major cell type in that sample. Donors processed independently …
				Total cells		Most abundant cell type		% of CSF cells													% PBMC cells
ID	Category	Diagnosis	CSF OCB	CSF	PBMC	CSF	PBMC	B	PC/ASC	mDC	CD14	Mac	CD4 T	CD8 T	Treg	MAIT	NK	pDC	CD16	HSPC	B	PC/ASC	mDC	HSPC	CD14	CD16	CD4 T	CD8 T	Treg	MAIT	NK	pDC	Mac
sc_109_MS	MS	Primary progressive MS	TRUE	2073	0	CD4 T cells	NA	5.01688	1.06126	1.54366	4.58273	0.289436	49.6864	28.7024	5.78871	0.144718	2.84612	0.241196	0.0964785	NA	NA	NA	NA	NA	NA	NA	NA	NA	NA	NA	NA	NA	NA
sc_19_MS	MS	Primary progressive MS	TRUE	1625	0	CD4 T cells	NA	5.04615	2.58462	1.53846	1.16923	0.246154	44.4923	31.8154	3.07692	1.29231	8.43077	0.307692	NA	NA	NA	NA	NA	NA	NA	NA	NA	NA	NA	NA	NA	NA	NA
sc_28_MS	MS	Primary progressive MS	TRUE	3821	19123	CD4 T cells	CD4 T cells	7.3541	9.84036	2.38158	8.32243	0.0261712	42.2141	21.8267	2.64329	0.68045	3.79482	0.863648	0.0261712	NA	5.12995	0.768708	0.805313	0.0993568	12.7595	0.669351	49.7934	13.1465	1.58971	3.34676	11.0181	0.235319	NA
sc_32_MS	MS	Primary progressive MS	TRUE	1114	0	CD4 T cells	NA	6.64273	6.82226	2.1544	1.0772	NA	50.6284	24.9551	3.14183	0.897666	2.4237	1.25673	NA	NA	NA	NA	NA	NA	NA	NA	NA	NA	NA	NA	NA	NA	NA
sc_71_MS	MS	Primary progressive MS	FALSE	108	1174	CD4 T cells	CD4 T cells	NA	NA	3.7037	NA	3.7037	64.8148	14.8148	5.55556	NA	5.55556	1.85185	NA	NA	12.4361	0.0851789	0.511073	0.170358	3.91823	1.78876	44.2078	8.51789	1.78876	1.1925	23.9353	0.76661	NA
sc_74_MS	MS	Primary progressive MS	FALSE	0	830	NA	CD4 T cells	NA	NA	NA	NA	NA	NA	NA	NA	NA	NA	NA	NA	NA	1.56627	0.481928	0.60241	0.120482	23.494	12.5301	30.4819	9.87952	4.09639	0.722892	14.4578	NA	NA
sc_77_MS	MS	Primary progressive MS	TRUE	789	1875	CD4 T cells	CD4 T cells	5.95691	2.78834	5.95691	12.1673	0.633714	57.4144	9.12548	2.28137	1.14068	2.40811	0.126743	NA	NA	4.37333	0.32	1.12	NA	5.49333	1.54667	59.04	9.81333	3.84	1.01333	12.2667	0.106667	NA
sc_78_MS	MS	Primary progressive MS	TRUE	22	1530	CD4 T cells	CD4 T cells	4.54545	NA	4.54545	NA	NA	81.8182	NA	NA	NA	9.09091	NA	NA	NA	18.4967	0.130719	0.653595	0.130719	4.18301	1.83007	51.1765	9.60784	3.33333	0.196078	9.86928	0.261438	NA
sc_89_MS	MS	Primary progressive MS	TRUE	106	3334	CD4 T cells	CD4 T cells	3.77358	NA	NA	5.66038	1.88679	49.0566	29.2453	6.60377	NA	3.77358	NA	NA	NA	5.90882	0.29994	0.569886	0.059988	5.30894	1.07978	57.3485	18.7762	2.96941	1.31974	5.78884	0.089982	NA
sc_1_MS*	MS	Relapsing MS	TRUE	5283	28062	CD4 T cells	CD4 T cells	2.04429	1.91179	1.57108	2.80144	0.0378573	61.8588	18.3986	5.47038	1.64679	3.99394	0.246072	NA	NA	6.84912	0.431188	1.15815	0.228066	15.9896	3.49583	49.5011	8.83757	1.32564	3.75953	6.98453	0.249448	NA
sc_10_MS	MS	Relapsing MS	TRUE	2159	0	CD4 T cells	NA	4.58546	1.25058	1.48217	1.76007	0.0463177	56.3224	24.2242	3.89069	1.38953	4.90968	0.138953	NA	NA	NA	NA	NA	NA	NA	NA	NA	NA	NA	NA	NA	NA	NA
sc_100_MS	MS	Relapsing MS	TRUE	5312	2613	CD4 T cells	CD4 T cells	3.84036	1.90136	0.903614	2.65437	0.0376506	57.003	22.9104	5.28991	0.583584	4.34864	0.508283	NA	NA	5.16648	0.344432	1.0333	0.191351	20.9338	2.9468	54.6498	6.27631	2.21967	0.956755	4.7455	0.191351	NA
sc_101_MS	MS	Relapsing MS	TRUE	3617	2566	CD4 T cells	CD4 T cells	3.29002	1.41001	1.21648	2.5159	NA	57.9209	22.6984	4.31297	0.940006	4.31297	1.35471	0.0276472	NA	4.40374	0.35074	0.623539	0.0779423	15.4326	3.00078	32.7358	27.5136	1.24708	3.66329	10.2104	0.0389712	NA
sc_102_MS	MS	Relapsing MS	TRUE	1686	1044	CD4 T cells	CD14 Mono	2.31317	1.18624	1.24555	2.90629	NA	62.2776	17.8529	3.44009	0.59312	7.23606	0.830368	NA	0.059312	0.766284	0.0957854	1.72414	NA	28.6398	6.22605	14.9425	19.1571	1.05364	8.62069	17.8161	0.574713	NA
sc_103_MS	MS	Relapsing MS	TRUE	1362	2511	CD4 T cells	CD4 T cells	5.21292	2.86344	1.10132	2.12922	NA	47.7239	25.257	4.33186	3.37739	5.35977	2.49633	0.0734214	0.0734214	9.79689	0.199124	0.438072	0.0398248	12.5846	1.83194	56.6706	7.76583	1.43369	1.59299	5.81442	0.238949	NA
sc_104_MS	MS	Relapsing MS	TRUE	1022	2376	CD4 T cells	CD4 T cells	5.77299	1.95695	2.05479	0.880626	0.0978474	46.3796	27.2016	3.91389	2.54403	7.04501	2.15264	NA	NA	6.27104	0.378788	1.43098	0.252525	19.2761	1.0101	25.7576	21.8013	1.38889	6.31313	14.8569	0.294613	NA
sc_105_MS	MS	Relapsing MS	TRUE	973	1607	CD4 T cells	CD4 T cells	1.2333	8.32477	1.13052	0.924974	0.102775	64.2343	12.1274	7.09147	0.308325	1.6444	2.56937	0.308325	NA	12.4456	0.311139	1.43124	NA	29.9938	2.36465	40.448	5.41381	0.746733	0.622278	5.10268	NA	NA
sc_106_MS	MS	Relapsing MS	TRUE	1049	2061	CD4 T cells	CD14 Mono	10.2002	1.71592	2.85987	6.76835	NA	50.8103	20.2097	0.953289	0.85796	5.52908	NA	0.0953289	NA	13.7797	0.0485201	3.49345	0.0485201	45.706	0.970403	18.0495	11.8389	0.776322	0.970403	3.44493	NA	NA
sc_107_MS	MS	Relapsing MS	TRUE	1065	1820	CD4 T cells	CD4 T cells	3.19249	1.59624	2.25352	1.31455	0.0938967	60	19.061	7.79343	0.84507	3.38028	0.469484	NA	NA	6.26374	0.21978	1.86813	0.0549451	13.2418	2.69231	45.4396	11.0989	2.14286	1.04396	15.4396	0.21978	NA
sc_108_MS	MS	Relapsing MS	TRUE	2286	0	CD4 T cells	NA	1.61855	1.5748	0.48119	1.66229	NA	78.3465	9.53631	2.71216	0.262467	3.28084	0.48119	0.0437445	NA	NA	NA	NA	NA	NA	NA	NA	NA	NA	NA	NA	NA	NA
sc_11_MS	MS	Relapsing MS	TRUE	88	0	CD4 T cells	NA	2.27273	5.68182	NA	2.27273	NA	55.6818	23.8636	3.40909	2.27273	3.40909	1.13636	NA	NA	NA	NA	NA	NA	NA	NA	NA	NA	NA	NA	NA	NA	NA
sc_110_MS	MS	Relapsing MS	TRUE	3243	1696	CD4 T cells	CD4 T cells	1.44928	1.91181	1.20259	2.71354	NA	71.2303	12.5193	3.79278	0.524206	4.31699	0.339192	NA	NA	5.54245	0.353774	2.06368	0.117925	12.1462	4.65802	49.1156	9.31604	1.76887	0.884434	13.7972	0.176887	NA
sc_111_MS	MS	Relapsing MS	TRUE	942	665	CD4 T cells	CD14 Mono	6.05096	1.59236	6.6879	3.18471	NA	54.4586	20.1699	4.4586	0.424628	1.91083	1.06157	NA	NA	3.15789	0.75188	1.20301	NA	44.812	6.91729	23.609	12.3308	3.45865	0.451128	2.55639	0.451128	NA
sc_112_MS	MS	Relapsing MS	TRUE	1103	535	CD4 T cells	CD4 T cells	3.17316	5.89302	2.44787	3.0825	0.0906618	56.7543	15.7752	7.34361	0.453309	3.62647	1.35993	NA	NA	8.03738	1.49533	0.934579	NA	14.5794	1.1215	51.7757	11.215	2.05607	0.747664	7.66355	0.373832	NA
sc_113_MS	MS	Relapsing MS	TRUE	553	537	CD4 T cells	CD4 T cells	6.50995	5.42495	1.26582	2.16998	NA	50.4521	18.9873	4.88246	0.542495	9.58409	0.180832	NA	NA	10.0559	0.558659	0.558659	NA	8.37989	2.04842	54.7486	10.4283	0.558659	2.42086	9.86965	0.372439	NA
sc_114_MS	MS	Relapsing MS	TRUE	1181	342	CD4 T cells	CD4 T cells	2.2862	5.41914	1.77815	3.13294	NA	45.0466	29.8052	6.43522	0.762066	5.16511	0.169348	NA	NA	6.43275	0.292398	0.877193	NA	7.89474	0.584795	63.1579	9.94152	2.63158	1.16959	7.01754	NA	NA
sc_115_MS	MS	Relapsing MS	TRUE	616	724	CD4 T cells	CD4 T cells	3.24675	1.13636	0.649351	3.08442	0.162338	61.3636	21.9156	4.22078	1.2987	2.75974	0.162338	NA	NA	6.76796	0.966851	0.828729	0.138122	8.70166	2.48619	38.3978	26.7956	0.966851	1.10497	12.8453	NA	NA
sc_116_MS	MS	Relapsing MS	TRUE	3398	825	CD4 T cells	CD4 T cells	3.20777	2.38376	0.618011	3.61978	0.0588582	62.5074	20.2766	2.88405	0.64744	3.17834	0.618011	NA	NA	8.60606	0.848485	1.57576	0.242424	26.6667	1.93939	43.0303	9.81818	0.848485	1.57576	4.36364	0.363636	0.121212
sc_117_MS	MS	Relapsing MS	TRUE	499	881	CD4 T cells	CD4 T cells	2.20441	4.00802	0.801603	6.01202	NA	58.517	12.6253	6.41283	0.400802	5.41082	3.60721	NA	NA	4.5403	0.113507	1.5891	0.113507	18.5017	3.40522	46.311	6.01589	3.97276	3.63224	11.5778	0.227015	NA
sc_118_MS	MS	Relapsing MS	TRUE	1204	2183	CD4 T cells	CD4 T cells	2.15947	2.24252	0.747508	4.06977	NA	62.2924	15.3654	7.97342	0.664452	3.90365	0.581395	NA	NA	3.11498	0.137426	0.732936	0.0458085	9.71141	1.6033	65.5978	8.42877	1.83234	2.06138	6.27577	0.274851	NA
sc_119_MS	MS	Relapsing MS	TRUE	1409	1746	CD4 T cells	CD4 T cells	0.851668	0.425834	0.0709723	2.76792	NA	76.5791	13.4847	1.63236	0.851668	3.3357	NA	NA	NA	7.04467	0.572738	0.400916	0.0572738	19.5876	0.572738	48.5109	15.7503	4.35281	0.343643	2.69187	0.0572738	NA
sc_12_MS	MS	Relapsing MS	TRUE	484	0	CD4 T cells	NA	1.44628	1.65289	3.09917	4.13223	0.413223	52.0661	22.9339	5.99174	0.619835	6.40496	0.619835	0.619835	NA	NA	NA	NA	NA	NA	NA	NA	NA	NA	NA	NA	NA	NA
sc_120_MS	MS	Relapsing MS	TRUE	173	1612	CD4 T cells	CD4 T cells	26.5896	2.89017	2.31214	11.5607	NA	28.3237	17.9191	3.46821	NA	6.93642	NA	NA	NA	6.57568	0.248139	1.55087	0.0620347	11.2903	2.54342	50.062	9.36725	1.48883	1.48883	14.8883	0.372208	NA
sc_121_MS	MS	Relapsing MS	TRUE	1312	1915	CD4 T cells	CD4 T cells	1.52439	1.14329	0.609756	4.34451	NA	69.7409	13.9482	3.42988	0.609756	3.81098	0.762195	NA	0.0762195	3.60313	0.156658	0.887728	0.104439	13.4204	0.78329	48.094	25.1697	0.417755	1.56658	5.69191	0.0522193	NA
sc_122_MS	MS	Relapsing MS	TRUE	815	2493	CD4 T cells	CD4 T cells	1.71779	1.84049	1.71779	3.31288	0.122699	59.6319	19.0184	6.01227	0.122699	5.03067	1.22699	NA	0.122699	6.77898	0.0802246	1.28359	0.0401123	24.3482	4.97393	33.0525	10.2688	1.76494	0.401123	16.1252	0.601685	NA
sc_123_MS	MS	Relapsing MS	TRUE	726	2148	CD4 T cells	CD4 T cells	1.51515	5.3719	1.10193	0.964187	NA	69.4215	9.91736	5.78512	0.413223	3.30579	2.20386	NA	NA	10.1955	0.698324	0.325885	NA	10.6145	3.21229	47.067	16.2477	2.65363	0.465549	7.16946	0.605214	NA
sc_124_MS	MS	Relapsing MS	TRUE	186	9174	CD4 T cells	CD4 T cells	1.6129	5.37634	NA	1.6129	0.537634	65.0538	16.6667	3.76344	1.07527	4.30108	NA	NA	NA	8.6985	0.348812	0.381513	0.0327011	9.70133	1.55875	46.5773	18.4979	2.39808	1.61325	9.42882	0.130804	NA
sc_125_MS*	MS	Relapsing MS	TRUE	206	9990	CD4 T cells	CD4 T cells	6.31068	0.485437	2.42718	4.36893	NA	75.2427	6.79612	0.970874	NA	0.485437	2.91262	NA	NA	8.44845	0.37037	0.710711	0.0700701	10.5405	2.58258	50.8509	12.2422	1.99199	3.18318	8.3984	0.25025	0.01001
sc_126_MS*	MS	Relapsing MS	TRUE	1797	6925	CD4 T cells	CD4 T cells	2.28158	0.66778	2.22593	2.83806	0.222593	56.8726	25.2087	3.56149	1.22426	4.22927	0.500835	0.166945	NA	18.296	0.837545	0.938628	0.0577617	13.8484	1.74729	32.6787	17.3863	1.29964	0.779783	11.7834	0.216606	NA
sc_13_MS	MS	Relapsing MS	TRUE	293	0	CD4 T cells	NA	3.07167	0.341297	4.09556	6.82594	0.682594	52.5597	22.8669	5.11945	2.38908	2.04778	NA	NA	NA	NA	NA	NA	NA	NA	NA	NA	NA	NA	NA	NA	NA	NA
sc_14_MS	MS	Relapsing MS	TRUE	411	0	CD4 T cells	NA	11.9221	11.9221	3.64964	11.1922	0.729927	31.8735	20.438	1.45985	0.729927	5.3528	0.243309	0.486618	NA	NA	NA	NA	NA	NA	NA	NA	NA	NA	NA	NA	NA	NA
sc_15_MS	MS	Relapsing MS	TRUE	6478	0	CD4 T cells	NA	2.50077	2.60883	0.185242	1.1732	NA	64.6805	17.0732	6.83853	1.28126	3.5196	0.0926212	NA	0.0308737	NA	NA	NA	NA	NA	NA	NA	NA	NA	NA	NA	NA	NA
sc_16_MS	MS	Relapsing MS	TRUE	3261	0	CD4 T cells	NA	6.62374	2.17725	1.80926	0.766636	0.0306654	57.651	16.774	7.32904	1.16529	5.39712	0.0919963	NA	0.0919963	NA	NA	NA	NA	NA	NA	NA	NA	NA	NA	NA	NA	NA
sc_17_MS	MS	Relapsing MS	TRUE	2851	0	CD4 T cells	NA	6.24342	3.71799	1.33287	2.77096	NA	57.3132	22.343	2.03437	0.631357	1.7187	1.859	NA	NA	NA	NA	NA	NA	NA	NA	NA	NA	NA	NA	NA	NA	NA
sc_18_MS	MS	Relapsing MS	TRUE	1015	7665	CD4 T cells	CD4 T cells	1.08374	1.08374	1.57635	3.34975	0.295567	58.3251	22.3645	4.13793	1.57635	3.74384	2.46305	NA	NA	4.29224	0.35225	1.36986	0.0913242	21.0698	1.89172	42.1005	9.41944	2.40052	3.87476	10.6849	0.260926	NA
sc_2_MS	MS	Relapsing MS	TRUE	2411	8706	CD4 T cells	CD4 T cells	1.99088	0.746578	1.70054	2.23973	0.207383	64.662	15.7611	7.46578	0.705102	3.56698	0.829531	0.0414766	0.0414766	4.42224	2.1824	0.252699	0.206754	3.92833	0.436481	66.4255	11.1303	3.62968	1.33241	5.55938	0.0804043	NA
sc_20_MS	MS	Relapsing MS	TRUE	1521	0	CD4 T cells	NA	1.97239	0.854701	2.23537	2.43261	0.0657462	49.0467	26.1012	5.06246	0.262985	11.0454	0.920447	NA	NA	NA	NA	NA	NA	NA	NA	NA	NA	NA	NA	NA	NA	NA
sc_21_MS	MS	Relapsing MS	TRUE	182	0	CD4 T cells	NA	2.74725	2.1978	2.74725	2.74725	NA	57.1429	23.0769	1.0989	3.2967	4.3956	0.549451	NA	NA	NA	NA	NA	NA	NA	NA	NA	NA	NA	NA	NA	NA	NA
sc_22_MS	MS	Relapsing MS	TRUE	944	0	CD4 T cells	NA	5.72034	2.9661	0.95339	1.58898	0.105932	52.7542	20.6568	7.20339	1.69492	6.03814	0.317797	NA	NA	NA	NA	NA	NA	NA	NA	NA	NA	NA	NA	NA	NA	NA
sc_23_MS	MS	Relapsing MS	TRUE	1015	0	CD4 T cells	NA	9.35961	5.3202	3.84236	1.28079	NA	48.1773	24.9261	2.75862	2.06897	2.26601	NA	NA	NA	NA	NA	NA	NA	NA	NA	NA	NA	NA	NA	NA	NA	NA
sc_24_MS	MS	Relapsing MS	TRUE	186	0	CD4 T cells	NA	0.537634	1.6129	1.07527	3.22581	NA	68.8172	8.60215	5.91398	NA	8.06452	2.15054	NA	NA	NA	NA	NA	NA	NA	NA	NA	NA	NA	NA	NA	NA	NA
sc_25_MS	MS	Relapsing MS	TRUE	2151	0	CD4 T cells	NA	4.60251	0.97629	1.3947	0.9298	0.13947	51.8364	22.8266	9.62343	0.41841	6.78754	0.4649	NA	NA	NA	NA	NA	NA	NA	NA	NA	NA	NA	NA	NA	NA	NA
sc_26_MS	MS	Relapsing MS	TRUE	2123	0	CD4 T cells	NA	5.51107	1.93123	0.942063	1.60151	NA	60.9515	20.7725	2.68488	0.706547	4.66321	0.188413	NA	0.0471032	NA	NA	NA	NA	NA	NA	NA	NA	NA	NA	NA	NA	NA
sc_27_MS	MS	Relapsing MS	TRUE	1781	0	CD4 T cells	NA	2.75126	2.07748	2.91971	1.34756	NA	61.1454	17.9674	3.20045	0.729927	6.73779	1.12296	NA	NA	NA	NA	NA	NA	NA	NA	NA	NA	NA	NA	NA	NA	NA
sc_29_MS	MS	Relapsing MS	TRUE	1448	0	CD4 T cells	NA	8.35635	5.4558	3.24586	2.69337	0.138122	51.2431	15.7459	3.93646	0.759669	5.66298	2.69337	0.0690608	NA	NA	NA	NA	NA	NA	NA	NA	NA	NA	NA	NA	NA	NA
sc_3_MS*	MS	Relapsing MS	TRUE	182	12887	CD4 T cells	CD4 T cells	1.64835	2.74725	NA	2.1978	NA	70.8791	16.4835	3.84615	0.549451	1.0989	0.549451	NA	NA	1.97874	0.32591	0.6363	0.0543183	8.81508	1.44331	62.1169	11.6629	3.21254	2.19601	7.27089	0.116396	NA
sc_30_MS	MS	Relapsing MS	TRUE	2108	0	CD4 T cells	NA	6.54649	14.611	2.2296	2.8463	0.0474383	46.8691	18.0266	2.51423	0.0474383	5.64516	0.616698	NA	NA	NA	NA	NA	NA	NA	NA	NA	NA	NA	NA	NA	NA	NA
sc_31_MS	MS	Relapsing MS	FALSE	4259	0	CD4 T cells	NA	5.18901	0.939188	2.08969	1.10355	0.0469594	55.9991	22.1179	4.90726	1.1505	5.82296	0.586992	NA	NA	NA	NA	NA	NA	NA	NA	NA	NA	NA	NA	NA	NA	NA
sc_33_MS	MS	Relapsing MS	TRUE	2163	0	CD4 T cells	NA	10.4947	8.55294	2.589	1.57189	NA	31.9464	28.6639	10.4947	0.323625	4.66944	0.647249	NA	NA	NA	NA	NA	NA	NA	NA	NA	NA	NA	NA	NA	NA	NA
sc_34_MS	MS	Relapsing MS	TRUE	2299	0	CD4 T cells	NA	2.52284	1.43541	1.26142	1.34841	NA	60.4611	21.9226	5.13267	2.04437	3.82775	0.0434972	NA	NA	NA	NA	NA	NA	NA	NA	NA	NA	NA	NA	NA	NA	NA
sc_35_MS	MS	Relapsing MS	TRUE	213	0	CD4 T cells	NA	3.28638	0.938967	0.938967	0.938967	NA	50.7042	34.7418	0.938967	NA	7.04225	0.469484	NA	NA	NA	NA	NA	NA	NA	NA	NA	NA	NA	NA	NA	NA	NA
sc_36_MS	MS	Relapsing MS	TRUE	412	0	CD4 T cells	NA	16.2621	1.45631	0.242718	2.42718	NA	33.0097	32.0388	1.94175	0.242718	8.00971	4.36893	NA	NA	NA	NA	NA	NA	NA	NA	NA	NA	NA	NA	NA	NA	NA
sc_38_MS	MS	Relapsing MS	TRUE	1409	8426	CD4 T cells	CD4 T cells	1.63236	1.56139	0.92264	0.709723	0.0709723	62.3847	22.0724	2.48403	0.496806	5.81973	1.84528	NA	NA	7.02587	0.415381	0.284833	0.0949442	2.99074	1.22241	61.69	12.3546	2.39734	1.7802	7.85663	0.130548	NA
sc_39_MS	MS	Relapsing MS	TRUE	352	0	CD4 T cells	NA	9.375	3.40909	0.284091	6.25	0.568182	47.1591	23.2955	1.42045	0.568182	6.25	1.13636	0.284091	NA	NA	NA	NA	NA	NA	NA	NA	NA	NA	NA	NA	NA	NA
sc_4_MS	MS	Relapsing MS	TRUE	4546	7759	CD4 T cells	CD4 T cells	3.89353	3.84954	2.92565	2.63968	0.0659921	46.9204	26.6388	4.42147	0.725913	5.89529	1.80378	0.0219974	0.175979	6.81789	0.206212	0.59286	0.141771	14.0998	3.53138	53.0352	9.21511	1.25016	1.34038	9.36976	0.141771	NA
sc_40_MS	MS	Relapsing MS	TRUE	1379	3277	CD4 T cells	CD4 T cells	2.75562	0.507614	1.08774	0.797679	NA	63.1617	28.0638	0.870196	0.145033	2.03046	0.435098	0.0725163	0.0725163	4.79097	0.579799	0.21361	0.0915471	2.07507	1.37321	48.0623	18.9808	1.64785	2.50229	18.0653	0.945987	NA
sc_41_MS	MS	Relapsing MS	TRUE	2461	0	CD4 T cells	NA	6.33889	25.1117	1.05648	11.6619	NA	43.397	7.35473	0.406339	0.325071	3.61642	0.73141	NA	NA	NA	NA	NA	NA	NA	NA	NA	NA	NA	NA	NA	NA	NA
sc_42_MS	MS	Relapsing MS	TRUE	807	0	CD4 T cells	NA	1.98265	0.86741	0.86741	0.86741	0.495663	64.684	16.7286	3.84139	1.11524	6.81537	1.73482	NA	NA	NA	NA	NA	NA	NA	NA	NA	NA	NA	NA	NA	NA	NA
sc_43_MS	MS	Relapsing MS	TRUE	5610	21116	CD4 T cells	CD4 T cells	7.02317	13.8324	1.22995	7.71836	NA	42.5668	18.1283	2.94118	0.320856	4.49198	1.71123	NA	0.0178253	7.44933	1.21235	0.568289	0.0568289	15.5948	1.35442	49.8721	10.5654	1.5628	1.47755	8.89847	0.350445	0.00473575
sc_44_MS	MS	Relapsing MS	TRUE	229	0	CD4 T cells	NA	0.436681	0.436681	2.18341	3.49345	3.05677	65.0655	18.7773	2.62009	NA	2.62009	0.873362	0.436681	NA	NA	NA	NA	NA	NA	NA	NA	NA	NA	NA	NA	NA	NA
sc_45_MS	MS	Relapsing MS	TRUE	2553	0	CD4 T cells	NA	3.21191	0.195848	1.13592	1.52761	0.156678	59.7336	26.4395	2.62436	0.391696	3.87779	0.705053	NA	NA	NA	NA	NA	NA	NA	NA	NA	NA	NA	NA	NA	NA	NA
sc_46_MS	MS	Relapsing MS	TRUE	1367	0	CD4 T cells	NA	4.09656	1.3899	7.09583	3.8771	NA	49.8903	21.4338	6.07169	1.31675	3.7308	0.877835	0.219459	NA	NA	NA	NA	NA	NA	NA	NA	NA	NA	NA	NA	NA	NA
sc_47_MS	MS	Relapsing MS	TRUE	7024	11809	CD4 T cells	CD4 T cells	6.06492	1.99317	1.60877	0.939636	0.0284738	57.4032	20.2306	5.0541	1.01082	5.46697	0.142369	0.0427107	0.0142369	7.7568	1.7783	0.398002	0.0508087	6.80837	1.24481	63.4855	6.47811	1.7275	2.10856	7.55356	0.245575	NA
sc_48_MS	MS	Relapsing MS	TRUE	3571	0	CD4 T cells	NA	7.25287	2.71633	0.616074	3.92047	0.0560067	64.7438	16.886	0.980118	0.784094	2.04425	NA	NA	NA	NA	NA	NA	NA	NA	NA	NA	NA	NA	NA	NA	NA	NA
sc_49_MS	MS	Relapsing MS	TRUE	3519	0	CD4 T cells	NA	3.66581	3.21114	0.59676	1.05144	0.0568343	52.316	28.9855	0.852515	1.6482	7.10429	0.483092	0.0284172	NA	NA	NA	NA	NA	NA	NA	NA	NA	NA	NA	NA	NA	NA
sc_5_MS	MS	Relapsing MS	TRUE	9046	983	CD4 T cells	CD4 T cells	4.78665	0.210038	0.309529	5.09618	NA	65.0564	11.1983	2.24409	2.01194	7.43975	0.176874	0.928587	0.0994915	2.54323	0.406918	0.610376	0.101729	2.74669	0.813835	55.3408	22.5839	3.15361	2.23805	8.44354	0.813835	0.203459
sc_50_MS	MS	Relapsing MS	TRUE	5381	0	CD4 T cells	NA	2.09998	0.799108	0.241591	1.7283	0.0371678	59.2827	26.5378	2.37874	0.892028	5.37075	0.631853	NA	NA	NA	NA	NA	NA	NA	NA	NA	NA	NA	NA	NA	NA	NA
sc_51_MS	MS	Relapsing MS	TRUE	1776	9356	CD4 T cells	CD4 T cells	3.32207	3.82883	0.675676	0.844595	NA	60.5293	22.7477	2.08333	0.900901	4.16667	0.900901	NA	NA	6.2313	0.57717	0.651988	0.171013	10.4318	1.54981	55.9855	8.75374	1.73151	2.22317	9.94015	0.331338	NA
sc_52_MS	MS	Relapsing MS	TRUE	1369	0	CD8 T cells	NA	15.7779	4.23667	1.60701	1.82615	NA	32.4324	32.5055	2.92184	0.146092	7.3046	1.24178	NA	NA	NA	NA	NA	NA	NA	NA	NA	NA	NA	NA	NA	NA	NA
sc_53_MS	MS	Relapsing MS	TRUE	481	0	CD4 T cells	NA	3.7422	2.2869	2.079	2.9106	1.2474	56.7568	16.0083	9.14761	0.2079	4.3659	1.2474	NA	NA	NA	NA	NA	NA	NA	NA	NA	NA	NA	NA	NA	NA	NA
sc_54_MS	MS	Relapsing MS	TRUE	535	0	CD4 T cells	NA	4.85981	1.1215	0.747664	3.17757	NA	65.4206	15.7009	4.11215	2.24299	2.61682	NA	NA	NA	NA	NA	NA	NA	NA	NA	NA	NA	NA	NA	NA	NA	NA
sc_55_MS	MS	Relapsing MS	TRUE	1081	6233	CD4 T cells	CD4 T cells	2.86772	1.01758	2.12766	3.88529	NA	47.6411	27.2895	2.96022	0.370028	10.8233	0.925069	NA	NA	5.37462	0.304829	1.01075	0.0160436	14.5676	1.21932	51.4359	14.1505	1.92524	1.47601	7.62073	0.304829	NA
sc_56_MS	MS	Relapsing MS	TRUE	1231	0	CD4 T cells	NA	7.39236	2.84322	1.38099	4.06174	NA	39.3989	27.9448	5.93014	0.974817	7.4736	2.59951	NA	NA	NA	NA	NA	NA	NA	NA	NA	NA	NA	NA	NA	NA	NA
sc_57_MS	MS	Relapsing MS	TRUE	794	0	CD4 T cells	NA	2.01511	1.25945	NA	0.377834	NA	60.4534	29.3451	1.38539	1.38539	3.14861	0.629723	NA	NA	NA	NA	NA	NA	NA	NA	NA	NA	NA	NA	NA	NA	NA
sc_58_MS	MS	Relapsing MS	TRUE	1380	0	CD4 T cells	NA	11.5942	2.17391	1.66667	4.49275	0.144928	64.6377	10.8696	0.507246	0.942029	2.89855	NA	0.0724638	NA	NA	NA	NA	NA	NA	NA	NA	NA	NA	NA	NA	NA	NA
sc_59_MS	MS	Relapsing MS	TRUE	5517	0	CD4 T cells	NA	19.159	12.2893	0.108755	18.2527	NA	37.3935	6.27152	2.06634	0.163132	3.9333	0.362516	NA	NA	NA	NA	NA	NA	NA	NA	NA	NA	NA	NA	NA	NA	NA
sc_6_MS	MS	Relapsing MS	TRUE	944	4783	CD4 T cells	CD4 T cells	1.58898	1.58898	NA	3.17797	0.529661	56.9915	27.3305	3.81356	0.317797	4.55508	0.105932	NA	NA	9.99373	0.39724	0.271796	0.0209074	7.27577	0.501777	66.5691	7.50575	2.21618	1.46352	3.59607	0.146352	NA
sc_60_MS	MS	Relapsing MS	TRUE	3466	0	CD4 T cells	NA	1.6734	0.692441	2.16388	0.605886	0.0288517	56.5493	27.5822	3.95268	0.807848	4.32776	1.47144	0.0577034	0.0865551	NA	NA	NA	NA	NA	NA	NA	NA	NA	NA	NA	NA	NA
sc_61_MS	MS	Relapsing MS	TRUE	615	0	CD4 T cells	NA	3.57724	0.487805	0.162602	2.43902	NA	63.252	15.122	8.94309	0.487805	4.87805	0.487805	NA	NA	NA	NA	NA	NA	NA	NA	NA	NA	NA	NA	NA	NA	NA
sc_62_MS	MS	Relapsing MS	TRUE	843	0	CD4 T cells	NA	5.33808	0.830368	6.99881	11.2693	0.118624	49.7034	19.573	2.01661	NA	2.9656	1.18624	NA	NA	NA	NA	NA	NA	NA	NA	NA	NA	NA	NA	NA	NA	NA
sc_63_MS	MS	Relapsing MS	TRUE	1940	0	CD4 T cells	NA	3.09278	1.49485	3.91753	4.2268	0.618557	51.1856	25.0515	3.50515	0.773196	5.30928	0.773196	0.0515464	NA	NA	NA	NA	NA	NA	NA	NA	NA	NA	NA	NA	NA	NA
sc_64_MS	MS	Relapsing MS	TRUE	2708	0	CD4 T cells	NA	10.7829	12.8508	0.443131	17.4668	NA	42.5775	8.38257	2.54801	0.258493	4.13589	0.553914	NA	NA	NA	NA	NA	NA	NA	NA	NA	NA	NA	NA	NA	NA	NA
sc_65_MS*	MS	Relapsing MS	TRUE	7743	24396	CD4 T cells	CD4 T cells	4.23608	10.6031	1.20108	3.31913	0.0387447	52.8736	16.0661	6.47036	1.44647	3.00917	0.736149	NA	NA	6.20184	0.942778	0.692737	0.0409903	12.1946	0.905886	55.7182	9.00557	1.80357	0.963273	10.8051	0.229546	0.00409903
sc_66_MS**	MS	Relapsing MS	TRUE	0	917	NA	CD4 T cells	NA	NA	NA	NA	NA	NA	NA	NA	NA	NA	NA	NA	NA	10.1418	0.327154	0.218103	0.109051	12.2137	1.52672	52.0174	10.1418	4.6892	1.74482	5.88877	0.436205	NA
sc_67_MS	MS	Relapsing MS	TRUE	1458	0	CD4 T cells	NA	2.26337	1.02881	2.26337	4.11523	0.891632	59.5336	16.3923	5.34979	0.617284	5.34979	1.50892	0.685871	NA	NA	NA	NA	NA	NA	NA	NA	NA	NA	NA	NA	NA	NA
sc_68_MS	MS	Relapsing MS	TRUE	132	1150	CD4 T cells	CD4 T cells	5.30303	NA	1.51515	16.6667	1.51515	62.8788	8.33333	0.757576	NA	2.27273	0.757576	NA	NA	3.91304	NA	0.956522	0.0869565	19.3043	2	55.0435	3.56522	1.65217	NA	12.9565	0.173913	NA
sc_69_MS	MS	Relapsing MS	FALSE	320	980	CD4 T cells	CD4 T cells	2.1875	NA	0.9375	0.9375	0.3125	58.125	28.125	3.125	0.625	5.625	NA	NA	NA	22.8571	NA	0.204082	0.306122	7.14286	1.12245	49.898	7.95918	2.14286	1.53061	6.42857	0.102041	NA
sc_7_MS	MS	Relapsing MS	TRUE	1828	5264	CD4 T cells	CD4 T cells	2.13348	0.328228	1.03939	2.3523	0.218818	58.5339	25.2188	3.06346	0.820569	5.57987	0.71116	NA	NA	9.68845	0.24696	0.341945	0.113982	7.00988	1.15881	61.7021	10.2774	3.17249	0.892857	4.9962	0.0759878	NA
sc_70_MS	MS	Relapsing MS	TRUE	42	987	CD4 T cells	CD4 T cells	2.38095	2.38095	NA	NA	NA	73.8095	4.7619	4.7619	NA	11.9048	NA	NA	NA	7.19352	0.101317	0.810537	0.202634	9.82776	2.83688	63.0193	6.78825	1.51976	1.72239	5.36981	0.202634	NA
sc_72_MS	MS	Relapsing MS	TRUE	2847	853	CD4 T cells	CD4 T cells	2.21286	3.47734	0.842993	0.52687	NA	64.8402	15.0685	5.6902	0.737619	4.95258	1.61574	NA	0.0351247	12.544	0.7034	2.1102	0.117233	18.0539	4.2204	36.4596	8.90973	1.7585	4.10317	8.90973	0.468933	NA
sc_73_MS	MS	Relapsing MS	TRUE	712	2007	CD4 T cells	CD4 T cells	4.63483	5.75843	9.83146	17.1348	0.421348	44.5225	11.7978	1.26404	0.842697	2.38764	0.842697	0.561798	NA	6.62681	0.0996512	0.548082	0.0996512	15.9442	1.84355	63.0792	3.8864	1.39512	1.34529	3.93622	0.249128	NA
sc_75_MS	MS	Relapsing MS	TRUE	26	1277	CD4 T cells	CD4 T cells	NA	NA	NA	7.69231	NA	53.8462	23.0769	3.84615	NA	11.5385	NA	NA	NA	6.34299	0.0783085	0.783085	0.0783085	7.361	2.27095	60.141	7.98747	1.17463	1.01801	11.668	0.313234	NA
sc_76_MS	MS	Relapsing MS	TRUE	1021	983	CD4 T cells	CD4 T cells	2.35064	1.86092	0.685602	1.56709	0.29383	72.9677	12.8306	4.40744	0.685602	2.15475	0.195886	NA	NA	7.6297	0.508647	0.305188	NA	4.67955	1.42421	67.2431	10.1729	0.610376	1.83113	4.88301	0.305188	NA
sc_79_MS	MS	Relapsing MS	TRUE	0	793	NA	CD4 T cells	NA	NA	NA	NA	NA	NA	NA	NA	NA	NA	NA	NA	NA	6.17907	NA	0.75662	0.630517	10.3405	1.13493	61.1602	6.93569	1.26103	2.14376	8.57503	0.126103	NA
sc_8_MS	MS	Relapsing MS	TRUE	861	6910	CD4 T cells	CD4 T cells	1.50987	0.813008	0.929152	1.8583	NA	65.3891	22.0674	2.32288	0.929152	3.83275	0.348432	NA	NA	4.89146	0.463097	0.0868307	0.0144718	3.05355	0.0723589	54.848	20.8394	2.73517	4.09551	8.69754	0.101302	NA
sc_80_MS	MS	Relapsing MS	TRUE	939	1136	CD4 T cells	CD4 T cells	2.23642	1.49095	0.85197	1.91693	0.106496	77.4228	9.47817	1.59744	0.638978	3.62087	0.532481	NA	0.106496	8.09859	0.264085	0.96831	0.176056	9.50704	0.792254	64.5246	7.92254	1.32042	0.792254	5.01761	0.0880282	NA
sc_81_MS	MS	Relapsing MS	TRUE	836	1689	CD4 T cells	CD4 T cells	0.717703	0.717703	0.478469	7.29665	0.837321	53.3493	20.0957	11.6029	NA	4.06699	0.837321	NA	NA	12.0189	0.118413	0.0592066	0.0592066	3.78922	0.296033	74.5411	4.97336	2.36827	0.0592066	1.71699	NA	NA
sc_82_MS	MS	Relapsing MS	TRUE	131	1448	CD4 T cells	CD4 T cells	3.05344	2.29008	0.763359	3.05344	1.52672	61.0687	22.9008	1.52672	0.763359	3.05344	NA	NA	NA	9.80663	0.207182	1.79558	NA	12.0856	2.41713	42.3343	11.8094	2.55525	3.66022	12.6381	0.414365	NA
sc_83_MS	MS	Relapsing MS	TRUE	2064	1519	CD4 T cells	CD4 T cells	3.29457	0.0484496	0.193798	1.79264	0.0968992	70.1066	17.8295	3.39147	0.242248	2.71318	0.193798	0.0968992	NA	13.5616	0.131666	0.460829	NA	5.85912	0.263331	61.3562	10.3357	3.09414	0.460829	4.27913	0.0658328	NA
sc_84_MS	MS	Relapsing MS	TRUE	2439	2343	CD4 T cells	CD4 T cells	0.779008	0.738007	0.533005	1.43501	0.0410004	64.3706	17.9172	7.33907	0.492005	5.04305	1.18901	0.0820008	0.0410004	7.51174	0.384123	0.213402	NA	6.65813	1.19505	58.9842	11.7371	3.32907	2.43278	6.74349	0.170721	NA
sc_85_MS	MS	Relapsing MS	TRUE	188	1690	CD4 T cells	CD4 T cells	2.12766	2.65957	0.531915	2.12766	0.531915	64.3617	18.617	4.78723	1.06383	3.19149	NA	NA	NA	7.33728	0.236686	0.591716	0.177515	11.4793	1.06509	40.355	18.7574	2.01183	0.769231	15.9763	0.118343	NA
sc_86_MS	MS	Relapsing MS	TRUE	269	1930	CD4 T cells	CD4 T cells	9.29368	0.371747	1.85874	0.371747	NA	55.7621	17.8439	10.0372	0.371747	3.71747	0.371747	NA	NA	6.26943	0.103627	0.207254	0.103627	3.73057	3.31606	51.2435	13.4197	2.22798	1.1399	16.8912	0.310881	NA
sc_87_MS	MS	Relapsing MS	TRUE	274	990	CD4 T cells	CD4 T cells	1.45985	1.09489	1.45985	2.18978	1.09489	59.1241	21.1679	4.37956	NA	8.0292	NA	NA	NA	4.14141	3.23232	0.20202	NA	5.35354	0.707071	64.3434	10.303	3.93939	2.62626	3.93939	0.20202	NA
sc_88_MS	MS	Relapsing MS	TRUE	259	1891	CD4 T cells	CD4 T cells	NA	2.3166	NA	6.17761	NA	62.5483	22.0077	4.6332	0.772201	1.5444	NA	NA	NA	5.71126	0.370175	0.475939	NA	10.8937	2.85563	54.8387	13.8551	3.06716	3.5431	3.96616	0.105764	NA
sc_9_MS	MS	Relapsing MS	TRUE	2754	0	CD4 T cells	NA	10.6391	4.6841	2.03341	0.217865	NA	46.9136	24.9455	3.41322	1.77923	4.57516	0.762527	NA	0.0363108	NA	NA	NA	NA	NA	NA	NA	NA	NA	NA	NA	NA	NA
sc_90_MS	MS	Relapsing MS	TRUE	555	1984	CD4 T cells	CD4 T cells	3.78378	1.62162	2.34234	2.7027	0.720721	63.4234	15.6757	3.42342	0.720721	4.14414	1.44144	NA	NA	5.24194	0.352823	0.252016	0.0504032	4.78831	1.41129	61.8448	12.8528	1.71371	2.26815	7.71169	0.252016	NA
sc_91_MS	MS	Relapsing MS	TRUE	1	1022	CD4 T cells	CD4 T cells	NA	NA	NA	NA	NA	100	NA	NA	NA	NA	NA	NA	NA	6.84932	0.391389	0.195695	NA	7.63209	0.782779	63.6986	5.77299	2.83757	0.782779	9.98043	0.0978474	NA
sc_92_MS	MS	Relapsing MS	TRUE	615	1543	CD4 T cells	CD4 T cells	2.60163	2.76423	1.46341	4.55285	NA	61.4634	17.8862	5.20325	0.325203	3.73984	NA	NA	NA	3.82372	0.194426	0.583279	NA	14.582	2.00907	65.7809	5.57356	1.42579	1.94426	3.24044	0.129618	NA
sc_93_MS	MS	Relapsing MS	TRUE	241	1752	CD4 T cells	CD4 T cells	4.14938	1.65975	1.24481	1.24481	0.414938	50.6224	28.2158	2.07469	0.414938	9.54357	0.414938	NA	NA	14.2694	0.228311	0.399543	0.228311	5.07991	0.684932	54.7945	18.0365	0.684932	1.59817	2.22603	0.399543	NA
sc_94_MS	MS	Relapsing MS	TRUE	336	1247	CD4 T cells	CD4 T cells	NA	NA	1.78571	0.892857	NA	78.5714	10.7143	2.67857	1.19048	4.16667	NA	NA	NA	5.53328	0.32077	1.84443	NA	12.4298	0.32077	61.668	12.5902	0.561347	1.76423	2.00481	0.481155	NA
sc_95_MS	MS	Relapsing MS	TRUE	989	1370	CD4 T cells	CD4 T cells	2.93225	1.21335	1.41557	3.84226	NA	62.3862	19.9191	4.44894	0.505561	3.23559	NA	0.101112	NA	6.27737	0.364964	1.38686	NA	11.3139	4.45255	57.0073	10.219	1.9708	0.291971	6.05839	0.218978	NA
sc_96_MS	MS	Relapsing MS	FALSE	181	1519	CD4 T cells	CD4 T cells	NA	NA	2.20994	2.76243	1.10497	69.0608	19.337	3.31492	1.10497	0.552486	0.552486	NA	NA	8.55826	0.131666	0.526662	NA	5.59579	1.18499	68.3344	6.84661	2.56748	0.921659	5.06912	0.197498	NA
sc_97_MS	MS	Relapsing MS	TRUE	285	1318	CD4 T cells	CD4 T cells	1.75439	0.701754	NA	2.45614	0.350877	54.386	23.5088	4.21053	2.80702	9.82456	NA	NA	NA	2.50379	0.682853	0.0758725	0.151745	1.82094	1.21396	48.1032	26.0243	2.80728	2.73141	13.7329	0.151745	NA
sc_98_MS	MS	Relapsing MS	TRUE	680	1285	CD4 T cells	CD4 T cells	1.02941	1.32353	1.47059	2.94118	0.294118	68.6765	14.4118	5.73529	0.441176	3.23529	0.441176	NA	NA	6.14786	0.544747	0.77821	NA	13.7743	2.80156	49.4942	7.70428	1.55642	0.466926	15.7198	0.389105	NA
sc_99_MS	MS	Relapsing MS	TRUE	514	1518	CD4 T cells	CD4 T cells	0.972763	1.36187	0.583658	3.50195	0.194553	66.3424	17.5097	2.91829	0.77821	5.25292	0.583658	NA	NA	7.97101	0.592885	0.790514	0.131752	13.9657	0.461133	50.3953	16.4032	1.05402	1.05402	6.52174	0.461133	NA
sc_37_MS	MS	Secondary progressive MS	TRUE	2632	15223	CD4 T cells	CD4 T cells	12.424	3.83739	1.82371	3.19149	NA	48.8222	21.2006	1.63374	0.911854	2.92553	3.1535	0.0379939	NA	10.1097	0.578073	0.617487	0.0459831	10.6484	2.1415	58.6547	6.24713	1.34008	0.650332	7.73172	0.243053	0.00656901
sc_128_NIND	NIND	Isolated cranial nerve palsy	NA	790	0	CD4 T cells	NA	1.51899	0.759494	3.79747	2.1519	0.379747	60.1266	22.7848	4.43038	0.759494	2.1519	1.13924	NA	NA	NA	NA	NA	NA	NA	NA	NA	NA	NA	NA	NA	NA	NA
sc_144_NIND	NIND	Cerebrovascular disease	FALSE	0	1497	NA	CD4 T cells	NA	NA	NA	NA	NA	NA	NA	NA	NA	NA	NA	NA	NA	2.33801	0.267201	0.467602	0.0668003	9.41884	1.73681	56.513	16.7669	2.33801	0.534402	8.14963	NA	NA
sc_148_NIND	NIND	Cerebrovascular disease	FALSE	106	1200	CD4 T cells	CD4 T cells	NA	NA	0.943396	5.66038	NA	82.0755	7.54717	0.943396	NA	1.88679	0.943396	NA	NA	12.5833	0.333333	0.666667	0.166667	7.5	2.58333	50.9167	11.1667	3.83333	2.16667	6.66667	0.5	NA
sc_127_NIND	NIND	CNS lymphoma	NA	5104	0	CD4 T cells	NA	4.21238	0.23511	2.09639	1.92006	0.0587774	57.7194	24.471	3.27194	0.783699	5.01567	0.15674	0.039185	NA	NA	NA	NA	NA	NA	NA	NA	NA	NA	NA	NA	NA	NA
sc_156_NIND	NIND	Isolated cranial nerve palsy	FALSE	148	1461	CD4 T cells	CD4 T cells	NA	NA	1.35135	4.05405	1.35135	69.5946	17.5676	4.05405	NA	2.02703	NA	NA	NA	5.61259	0.205339	0.752909	NA	3.35387	0.342231	69.3361	10.6776	3.14853	1.57426	4.17522	0.342231	NA
sc_149_NIND	NIND	Diabetic thoracic radiculopathy	FALSE	0	1064	NA	CD4 T cells	NA	NA	NA	NA	NA	NA	NA	NA	NA	NA	NA	NA	NA	7.5188	0.18797	0.18797	NA	8.17669	1.8797	54.8872	12.1241	2.53759	3.38346	8.36466	NA	NA
sc_152_NIND	NIND	Functional Neurological Disorder	FALSE	114	1198	CD8 T cells	CD8 T cells	0.877193	NA	6.14035	12.2807	1.75439	33.3333	35.0877	3.50877	NA	7.01754	NA	NA	NA	11.3523	0.250417	NA	0.0834725	11.1853	3.42237	24.9583	30.7179	4.67446	0.66778	10.7679	0.33389	NA
sc_147_NIND	NIND	Hereditary Spastic Paraparesis	FALSE	245	1575	CD4 T cells	CD4 T cells	0.816327	NA	2.44898	5.30612	1.22449	58.7755	18.7755	4.08163	0.408163	6.93878	1.22449	NA	NA	7.30159	NA	1.46032	0.126984	17.5873	1.77778	58.2857	4.69841	1.84127	0.380952	6.28571	0.126984	NA
sc_151_NIND	NIND	Hereditary Spastic Paraparesis	FALSE	47	1289	CD4 T cells	CD4 T cells	NA	NA	2.12766	6.38298	4.25532	44.6809	27.6596	6.38298	4.25532	4.25532	NA	NA	NA	5.58573	0.232739	0.620636	0.155159	5.04267	2.01707	52.1334	15.5159	4.49961	1.86191	11.0939	0.155159	NA
sc_146_NIND	NIND	Idiopathic Intracranial Hypertension	FALSE	461	1133	CD4 T cells	CD4 T cells	0.650759	NA	2.1692	3.90456	1.51844	48.59	28.4165	4.77223	1.0846	8.45987	0.433839	NA	NA	9.44395	0.264784	0.882613	NA	13.504	2.91262	43.6011	17.2992	1.5887	0.794351	8.82613	0.353045	NA
sc_157_NIND	NIND	Idiopathic Intracranial Hypertension	NA	364	1481	CD4 T cells	CD4 T cells	NA	0.549451	1.0989	1.64835	0.824176	64.5604	22.5275	6.59341	NA	1.92308	0.274725	NA	NA	5.67184	0.405132	0.202566	NA	1.62053	1.41796	60.2971	14.3147	3.51114	1.01283	9.38555	0.202566	NA
sc_160_NIND	NIND	Idiopathic Intracranial Hypertension	NA	181	1766	CD4 T cells	CD4 T cells	NA	0.552486	1.10497	8.28729	2.20994	63.5359	11.6022	7.73481	1.10497	2.76243	NA	1.10497	NA	3.85051	0.339751	0.283126	0.169875	7.87089	1.812	68.6297	6.39864	2.03851	1.24575	6.22877	0.0566251	NA
sc_162_NIND	NIND	Idiopathic Intracranial Hypertension	FALSE	276	2915	CD4 T cells	CD4 T cells	3.26087	1.08696	2.17391	9.78261	NA	53.2609	19.9275	4.71014	0.724638	4.34783	0.724638	NA	NA	7.47856	0.137221	0.51458	0.137221	15.1973	2.12693	47.5815	13.825	1.85249	2.12693	8.57633	0.171527	NA
sc_165_NIND	NIND	Idiopathic Intracranial Hypertension	NA	395	2194	CD4 T cells	CD4 T cells	3.5443	NA	2.27848	9.36709	NA	56.962	19.4937	3.29114	0.506329	3.79747	0.759494	NA	NA	6.01641	0.0911577	0.501367	0.227894	8.43209	1.00273	65.588	5.92525	1.32179	1.5041	8.79672	0.0911577	NA
sc_166_NIND	NIND	Idiopathic Intracranial Hypertension	NA	969	2634	CD4 T cells	CD4 T cells	1.96078	0.619195	1.34159	3.09598	0.928793	60.5779	21.259	4.43756	0.928793	4.74716	0.103199	NA	NA	6.71982	0.341686	0.341686	0.22779	5.20121	3.45482	50.6834	18.4131	2.73349	0.645406	10.9339	0.113895	NA
sc_132_NIND	NIND	Idiopathic Intracranial Hypertension	NA	4157	0	CD4 T cells	NA	2.35747	0.336781	3.70459	4.37816	0.264614	55.6651	16.358	3.07914	1.13062	10.8973	1.56363	0.216502	0.0481116	NA	NA	NA	NA	NA	NA	NA	NA	NA	NA	NA	NA	NA
sc_133_NIND	NIND	Idiopathic Intracranial Hypertension	NA	236	0	CD4 T cells	NA	3.81356	0.847458	3.38983	1.69492	NA	62.2881	19.9153	4.23729	NA	2.11864	1.69492	NA	NA	NA	NA	NA	NA	NA	NA	NA	NA	NA	NA	NA	NA	NA
sc_135_NIND	NIND	Idiopathic Intracranial Hypertension	TRUE	4457	8975	CD4 T cells	CD4 T cells	2.69239	2.28853	1.21158	1.81737	0.0448732	60.4667	21.7186	3.36549	1.23401	4.24052	0.830155	0.0448732	NA	7.50975	1.52646	0.367688	0.0111421	6.64067	1.15877	62.7298	8.56825	2.27298	1.44847	6.1727	0.155989	0.0445682
sc_136_NIND	NIND	Idiopathic Intracranial Hypertension	NA	2053	0	CD4 T cells	NA	0.681929	0.828057	0.925475	2.19191	0.0974184	71.2616	14.4666	5.16318	1.6074	2.48417	0.292255	NA	NA	NA	NA	NA	NA	NA	NA	NA	NA	NA	NA	NA	NA	NA
sc_137_NIND	NIND	Idiopathic Intracranial Hypertension	NA	839	3318	CD4 T cells	CD4 T cells	0.595948	0.11919	0.834327	1.31108	0.357569	57.9261	30.5125	3.09893	1.66865	2.2646	1.31108	NA	NA	7.47438	1.3261	0.301386	0.0602773	5.6962	0.482218	60.5787	9.46353	2.98373	5.03315	5.45509	0.21097	0.0904159
sc_138_NIND	NIND	Idiopathic Intracranial Hypertension	NA	1006	0	CD4 T cells	NA	1.59046	0.497018	0.596421	1.68986	1.19284	56.9583	25.9443	6.56064	0.596421	3.28032	1.09344	NA	NA	NA	NA	NA	NA	NA	NA	NA	NA	NA	NA	NA	NA	NA
sc_142_NIND	NIND	Motor Neuron Disease	FALSE	11	1512	CD4 T cells	CD4 T cells	NA	NA	NA	NA	NA	54.5455	45.4545	NA	NA	NA	NA	NA	NA	7.7381	0.26455	0.198413	0.0661376	4.29894	1.25661	54.1667	22.0899	2.91005	0.859788	5.88624	0.132275	NA
sc_154_NIND	NIND	Motor Neuron Disease	FALSE	0	1164	NA	CD4 T cells	NA	NA	NA	NA	NA	NA	NA	NA	NA	NA	NA	NA	NA	5.84192	0.257732	0.429553	0.0859107	21.4777	0.945017	48.0241	12.7148	1.46048	2.14777	5.24055	NA	NA
sc_145_NIND	NIND	Motor neuropathy	FALSE	523	1929	CD14 Mono	CD4 T cells	6.69216	NA	1.14723	40.3442	3.25048	31.74	12.6195	1.91205	NA	1.52964	NA	0.764818	NA	3.4733	0.0518403	0.362882	NA	9.02022	1.29601	46.1379	32.3484	1.29601	0.622084	5.08035	0.155521	NA
sc_159_NIND	NIND	Normal Pressure Hydrocephalus	FALSE	73	1337	CD4 T cells	CD4 T cells	NA	NA	1.36986	6.84932	1.36986	49.3151	27.3973	6.84932	1.36986	2.73973	NA	2.73973	NA	7.32984	0.149589	0.747943	0.0747943	5.53478	1.12191	50.3366	16.7539	4.48766	2.99177	9.05011	NA	NA
sc_153_NIND	NIND	Optic disc swelling	FALSE	130	1564	CD4 T cells	CD4 T cells	2.30769	NA	3.84615	5.38462	2.30769	45.3846	22.3077	6.15385	NA	11.5385	NA	NA	NA	4.28389	0.0639386	0.383632	0.0639386	9.52685	2.62148	54.6675	18.2225	2.17391	0.319693	7.16113	0.255754	NA
sc_161_NIND	NIND	Peripheral neuropathy	NA	144	2726	CD4 T cells	CD4 T cells	2.08333	NA	0.694444	6.25	NA	66.6667	18.0556	2.08333	0.694444	3.47222	NA	NA	NA	9.02421	0.29347	0.256787	0.0733676	3.74175	0.586941	64.967	10.3815	2.09098	2.01761	5.57594	0.110051	NA
sc_129_NIND	NIND	Primary headache	NA	1329	0	CD4 T cells	NA	0.82769	1.05342	1.3544	1.58014	0.225734	47.705	38.3747	4.28894	2.48307	1.95636	0.0752445	NA	NA	NA	NA	NA	NA	NA	NA	NA	NA	NA	NA	NA	NA	NA
sc_130_NIND	NIND	Primary headache	TRUE	2100	0	CD4 T cells	NA	0.904762	0.285714	4.38095	3.7619	NA	64.2381	16.3333	3.52381	1.47619	4.38095	0.52381	0.190476	NA	NA	NA	NA	NA	NA	NA	NA	NA	NA	NA	NA	NA	NA
sc_131_NIND	NIND	Primary headache	NA	232	0	CD4 T cells	NA	2.15517	NA	NA	17.6724	NA	45.2586	22.8448	7.32759	1.2931	3.44828	NA	NA	NA	NA	NA	NA	NA	NA	NA	NA	NA	NA	NA	NA	NA	NA
sc_134_NIND	NIND	Primary headache	TRUE	5769	0	CD4 T cells	NA	0.520021	0.641359	2.63477	3.12012	0.017334	67.5854	15.7046	4.40284	0.416017	3.88282	1.07471	NA	NA	NA	NA	NA	NA	NA	NA	NA	NA	NA	NA	NA	NA	NA
sc_139_NIND	NIND	Primary headache	NA	998	3950	CD4 T cells	CD4 T cells	0.501002	0.1002	2.20441	2.70541	1.50301	60.7214	18.9379	5.91182	1.90381	4.30862	1.1022	NA	NA	5.6962	0.556962	1.18987	NA	13.2911	3.89873	46.2785	13.519	3.13924	2.4557	8.05063	0.126582	NA
sc_140_NIND	NIND	Primary headache	FALSE	795	0	CD4 T cells	NA	1.63522	0.377358	1.50943	3.77358	1.13208	59.4969	22.1384	4.02516	1.50943	3.39623	0.880503	0.125786	NA	NA	NA	NA	NA	NA	NA	NA	NA	NA	NA	NA	NA	NA
sc_141_NIND	NIND	Primary headache	NA	0	1154	NA	CD4 T cells	NA	NA	NA	NA	NA	NA	NA	NA	NA	NA	NA	NA	NA	8.40555	0.519931	0.259965	0.0866551	8.66551	0.519931	60.312	14.4714	2.07972	0.866551	2.25303	0.0866551	NA
sc_150_NIND	NIND	Primary headache	NA	1000	1199	CD4 T cells	CD4 T cells	1.5	NA	1.5	3.8	0.5	62.4	22.2	3.2	0.5	3.9	0.5	NA	NA	9.42452	0.250209	0.417014	NA	6.92244	1.16764	63.0525	9.09091	1.50125	0.58382	4.83736	0.0834028	NA
sc_155_NIND	NIND	Primary headache	FALSE	32	1330	CD4 T cells	CD4 T cells	3.125	NA	3.125	6.25	3.125	62.5	15.625	3.125	NA	NA	NA	3.125	NA	12.406	0.150376	NA	NA	2.40602	0.827068	44.2857	31.5038	2.40602	0.977444	3.23308	NA	NA
sc_158_NIND	NIND	Primary headache	NA	92	2378	CD4 T cells	CD4 T cells	1.08696	1.08696	1.08696	1.08696	NA	60.8696	29.3478	1.08696	1.08696	3.26087	NA	NA	NA	5.50883	0.168209	0.168209	0.0841043	4.07906	0.756939	72.582	9.41968	1.51388	0.546678	4.87805	0.0420521	NA
sc_164_NIND	NIND	Primary headache	NA	573	0	CD4 T cells	NA	1.7452	0.8726	0.52356	5.75916	0.52356	63.1763	17.6265	4.71204	0.8726	4.01396	0.17452	NA	NA	NA	NA	NA	NA	NA	NA	NA	NA	NA	NA	NA	NA	NA
sc_143_NIND	NIND	Spastic paraparesis (MND/HSP)	FALSE	745	1025	CD4 T cells	CD4 T cells	3.89262	NA	0.134228	6.30872	NA	56.1074	22.4161	1.47651	1.47651	5.10067	0.134228	2.28188	0.134228	7.70732	0.097561	1.17073	0.292683	8.97561	2.63415	49.0732	21.7561	2.43902	1.26829	2.63415	0.292683	NA
sc_163_NIND	NIND	Spastic paraparesis (MND/HSP)	FALSE	206	1579	CD4 T cells	CD4 T cells	0.970874	NA	1.45631	4.85437	1.45631	63.5922	15.534	9.2233	0.485437	2.42718	NA	NA	NA	8.86637	0.316656	0.569981	NA	15.2628	3.10323	47.1818	11.9063	2.21659	1.32996	7.40975	0.443319	NA
sc_173_OIND	OIND	Acute encephalitis	TRUE	1089	0	CD8 T cells	NA	4.59137	2.29568	8.81543	6.42792	0.0918274	31.3131	40.8632	1.10193	1.19376	3.30579	NA	NA	NA	NA	NA	NA	NA	NA	NA	NA	NA	NA	NA	NA	NA	NA
sc_183_OIND	OIND	Aseptic meningitis	FALSE	5347	1434	CD4 T cells	CD4 T cells	7.78006	0.878998	1.00991	4.5259	0.0374042	54.3856	16.6448	7.29381	0.579764	6.58313	0.243127	NA	0.0187021	6.27615	0.069735	1.53417	0.83682	7.18271	5.23013	52.0921	12.901	2.64993	1.25523	9.83264	0.069735	NA
sc_171_OIND	OIND	Basal meningitis	TRUE	1411	0	CD4 T cells	NA	1.41743	2.48051	2.90574	4.74841	0.141743	43.5861	18.9227	8.92984	0.496102	5.38625	10.9142	0.0708717	NA	NA	NA	NA	NA	NA	NA	NA	NA	NA	NA	NA	NA	NA
sc_167_OIND	OIND	Chronic meningoencephalitis	FALSE	2926	7522	CD4 T cells	CD4 T cells	2.0164	0.0341763	2.28982	3.96446	0.0683527	49.8291	29.2891	6.42515	0.888585	3.96446	1.23035	NA	NA	4.81255	0.757777	0.651422	0.0265887	8.12284	0.943898	54.7062	16.259	3.85536	1.20978	7.80378	0.265887	0.0132943
sc_180_OIND	OIND	Chronic inflammatory demyelinating Polyneuropathy	FALSE	97	1249	CD4 T cells	CD4 T cells	1.03093	1.03093	5.15464	13.4021	5.15464	40.2062	26.8041	5.15464	1.03093	1.03093	NA	NA	NA	9.28743	0.160128	0.160128	NA	3.60288	0.480384	65.3323	12.6501	3.36269	0.40032	4.16333	NA	NA
sc_168_OIND	OIND	Clinically isolated syndrome	FALSE	3199	0	CD4 T cells	NA	3.62613	0.156299	1.78181	2.37574	0.406377	56.799	23.9762	1.96937	1.56299	6.12691	1.18787	NA	NA	NA	NA	NA	NA	NA	NA	NA	NA	NA	NA	NA	NA	NA
sc_169_OIND	OIND	Clinically isolated syndrome	FALSE	4	0	CD4 T cells	NA	NA	NA	25	25	NA	50	NA	NA	NA	NA	NA	NA	NA	NA	NA	NA	NA	NA	NA	NA	NA	NA	NA	NA	NA	NA
sc_174_OIND	OIND	Clinically isolated syndrome	FALSE	568	0	CD4 T cells	NA	5.10563	0.176056	3.87324	14.0845	0.528169	49.2958	18.662	3.52113	0.704225	3.69718	NA	0.352113	NA	NA	NA	NA	NA	NA	NA	NA	NA	NA	NA	NA	NA	NA
sc_178_OIND	OIND	Clinically isolated syndrome	FALSE	101	1770	CD4 T cells	CD4 T cells	2.9703	NA	NA	16.8317	1.9802	55.4455	13.8614	3.9604	0.990099	2.9703	NA	0.990099	NA	13.5028	0.0564972	0.112994	0.0564972	1.80791	1.01695	59.9435	10.339	1.58192	2.37288	8.0791	0.169492	NA
sc_184_OIND	OIND	Clinically isolated syndrome	FALSE	55	1885	CD4 T cells	CD4 T cells	NA	NA	1.81818	18.1818	1.81818	54.5455	16.3636	1.81818	3.63636	1.81818	NA	NA	NA	10.2387	0.265252	0.954907	0.106101	6.36605	2.65252	55.8621	7.74536	3.18302	1.85676	5.99469	0.212202	NA
sc_176_OIND	OIND	CNS inflammation (Not Otherwise Specified)	FALSE	75	1050	CD4 T cells	CD8 T cells	1.33333	NA	NA	5.33333	NA	45.3333	38.6667	NA	NA	9.33333	NA	NA	NA	12.1905	0.666667	NA	NA	4.57143	NA	16.8571	39.4286	0.285714	0.0952381	22.8571	NA	NA
sc_181_OIND	OIND	CNS inflammation (Not Otherwise Specified)	TRUE	204	985	CD4 T cells	CD4 T cells	4.41176	6.37255	3.43137	3.92157	0.490196	59.3137	14.2157	2.94118	NA	2.45098	2.45098	NA	NA	6.80203	0.507614	0.406091	0.203046	8.83249	1.92893	57.3604	12.3858	1.21827	1.21827	8.32487	0.101523	NA
sc_179_OIND	OIND	CNS vasculitis	TRUE	2154	1101	CD4 T cells	CD4 T cells	0.928505	0.649954	0.835655	4.50325	NA	37.3259	37.2331	10.0743	0.278552	7.70659	0.464253	NA	NA	NA	0.0908265	0.27248	NA	12.0799	0.27248	57.7657	15.8946	6.26703	0.181653	6.99364	NA	NA
sc_170_OIND	OIND	HIV-associated meningoencephalitis	FALSE	3989	0	CD8 T cells	NA	2.15593	1.83003	1.07796	0.977689	0.350965	23.7654	52.2687	6.09175	0.0250689	10.3535	1.00276	0.0501379	0.0501379	NA	NA	NA	NA	NA	NA	NA	NA	NA	NA	NA	NA	NA
sc_177_OIND	OIND	Lebers Hereditary Optic Neuropathy	TRUE	77	1369	CD4 T cells	CD4 T cells	3.8961	1.2987	2.5974	2.5974	NA	77.9221	7.79221	NA	1.2987	2.5974	NA	NA	NA	7.37765	0.146092	0.73046	0.073046	17.385	0.511322	61.943	6.86633	0.73046	1.82615	2.33747	NA	NA
sc_182_OIND	OIND	Lymphocytic meningitis (SLE-associated)	TRUE	5845	3257	CD4 T cells	CD4 T cells	0.547476	0.444825	1.47134	3.88366	0.0513259	70.0086	14.2515	4.32849	1.1976	3.13088	0.667237	0.0171086	NA	2.27203	0.614062	0.307031	0.0614062	3.9914	1.56586	76.8192	6.69328	2.24133	0.368437	4.78968	0.0921093	NA
sc_172_OIND	OIND	Neurosarcoid	FALSE	3357	0	CD4 T cells	NA	5.24278	0.744713	0.327674	9.83021	0.119154	55.1683	11.2303	5.4513	0.476616	10.1877	1.22133	NA	NA	NA	NA	NA	NA	NA	NA	NA	NA	NA	NA	NA	NA	NA
sc_185_OIND	OIND	Neurosarcoid	FALSE	122	1834	CD4 T cells	CD4 T cells	0.819672	0.819672	3.27869	3.27869	NA	67.2131	13.1148	5.7377	2.45902	2.45902	0.819672	NA	NA	3.05344	0.0545256	2.45365	0.0545256	20.9378	1.19956	58.1243	4.79826	2.29008	0.763359	4.96183	0.218103	NA
sc_175_OIND	OIND	NMDA encephalitis	FALSE	176	1656	CD4 T cells	CD4 T cells	7.95455	1.13636	21.5909	4.54545	0.568182	40.3409	14.2045	3.97727	NA	5.68182	NA	NA	NA	4.34783	0.301932	0.362319	NA	11.6546	1.20773	51.2077	22.4034	3.01932	0.0603865	5.13285	0.0603865	NA
sc_188_OINDI	OINDI	Acute meningoencephalitis	NA	9392	0	CD4 T cells	NA	2.37436	0.4046	1.17121	1.49063	0.0106474	60.658	22.9131	3.56687	1.03279	6.10094	0.223595	0.0212947	0.0212947	NA	NA	NA	NA	NA	NA	NA	NA	NA	NA	NA	NA	NA
sc_190_OINDI	OINDI	Acute meningoencephalitis	FALSE	3065	0	CD4 T cells	NA	2.57749	0.293638	1.85971	2.67537	0.0326264	41.2398	33.0832	6.32953	0.522023	5.28548	6.06852	NA	NA	NA	NA	NA	NA	NA	NA	NA	NA	NA	NA	NA	NA	NA
sc_192_OINDI	OINDI	Acute meningoencephalitis	FALSE	5063	11935	CD4 T cells	CD4 T cells	5.27355	1.30357	0.414774	8.86826	NA	55.5599	16.3144	3.27869	0.237014	8.07821	0.592534	NA	0.0395023	10.7834	1.0641	0.72057	0.25974	12.7859	1.48303	43.8291	12.8278	1.19816	2.2455	11.638	0.335149	0.0167574
sc_193_OINDI	OINDI	Acute meningoencephalitis	FALSE	3084	0	CD4 T cells	NA	4.15045	0.129702	3.08042	1.7834	0.0648508	45.5577	17.1855	6.87419	2.52918	14.2023	4.34501	0.0648508	0.0324254	NA	NA	NA	NA	NA	NA	NA	NA	NA	NA	NA	NA	NA
sc_195_OINDI	OINDI	Acute meningoencephalitis	NA	7111	0	CD4 T cells	NA	7.49543	0.956265	2.47504	1.61721	0.112502	33.0896	28.5754	16.1721	1.87034	7.31261	0.295317	NA	NA	NA	NA	NA	NA	NA	NA	NA	NA	NA	NA	NA	NA	NA
sc_197_OINDI	OINDI	Acute meningoencephalitis	NA	1392	0	CD4 T cells	NA	0.574713	0.143678	0.143678	3.80747	NA	47.8448	21.408	13.3621	0.215517	11.5661	0.933908	NA	NA	NA	NA	NA	NA	NA	NA	NA	NA	NA	NA	NA	NA	NA
sc_198_OINDI	OINDI	Acute meningoencephalitis	NA	1997	0	CD4 T cells	NA	2.2033	0.150225	0.400601	3.10466	0.10015	69.1537	11.0666	7.41112	0.0500751	5.40811	0.901352	0.0500751	NA	NA	NA	NA	NA	NA	NA	NA	NA	NA	NA	NA	NA	NA
sc_199_OINDI	OINDI	Acute meningoencephalitis	NA	2532	0	CD4 T cells	NA	3.43602	2.8831	0.513428	1.57978	NA	55.0553	18.2464	10.8215	0.473934	4.3049	2.60664	0.0789889	NA	NA	NA	NA	NA	NA	NA	NA	NA	NA	NA	NA	NA	NA
sc_203_OINDI	OINDI	Acute meningoencephalitis	TRUE	1898	0	CD4 T cells	NA	7.74499	6.902	1.6333	3.42466	0.158061	37.5659	19.705	6.32244	0.52687	6.26976	9.58904	0.052687	NA	NA	NA	NA	NA	NA	NA	NA	NA	NA	NA	NA	NA	NA
sc_206_OINDI	OINDI	Acute meningoencephalitis	NA	2424	0	CD4 T cells	NA	5.07426	0.990099	2.76403	1.89769	NA	57.632	22.9373	3.21782	1.85644	3.05281	0.536304	NA	0.0412541	NA	NA	NA	NA	NA	NA	NA	NA	NA	NA	NA	NA	NA
sc_207_OINDI	OINDI	Acute meningoencephalitis	NA	5445	0	CD4 T cells	NA	5.65657	14.27	NA	9.10927	NA	46.5014	14.27	3.04867	0.293848	6.61157	0.238751	NA	NA	NA	NA	NA	NA	NA	NA	NA	NA	NA	NA	NA	NA	NA
sc_205_OINDI	OINDI	Meningitis	FALSE	1384	7055	CD4 T cells	CD4 T cells	1.66185	0.0722543	0.867052	1.66185	0.0722543	67.7023	18.7139	3.54046	2.23988	2.67341	0.722543	NA	NA	5.48547	0.75124	0.878809	0.184266	13.7916	1.545	50.5741	12.2466	2.36712	3.71368	6.86038	0.184266	0.0283487
sc_187_OINDI	OINDI	Neuroborreliosis	NA	2897	0	CD4 T cells	NA	5.24681	3.96962	0.103555	2.45081	0.0690369	34.3459	22.6786	7.21436	0.793925	15.4988	7.62858	NA	NA	NA	NA	NA	NA	NA	NA	NA	NA	NA	NA	NA	NA	NA
sc_189_OINDI	OINDI	Neuroborreliosis	TRUE	464	0	CD4 T cells	NA	16.5948	2.15517	0.431034	2.80172	NA	36.2069	30.819	6.03448	2.37069	2.58621	NA	NA	NA	NA	NA	NA	NA	NA	NA	NA	NA	NA	NA	NA	NA	NA
sc_191_OINDI	OINDI	Neuroborreliosis	TRUE	2516	0	CD4 T cells	NA	9.22099	1.47059	1.8283	2.06677	NA	40.2226	21.3434	12.0429	0.317965	10.1749	1.27186	NA	NA	NA	NA	NA	NA	NA	NA	NA	NA	NA	NA	NA	NA	NA
sc_194_OINDI	OINDI	Neuroborreliosis	NA	1575	0	CD4 T cells	NA	3.42857	1.01587	0.31746	2.73016	NA	51.619	30.3492	2.73016	1.71429	5.33333	0.698413	NA	0.0634921	NA	NA	NA	NA	NA	NA	NA	NA	NA	NA	NA	NA	NA
sc_200_OINDI	OINDI	Neuroborreliosis	NA	7867	8791	CD8 T cells	CD4 T cells	22.9439	1.81772	2.65667	1.22029	0.0127113	26.2997	27.9649	8.56743	0.826236	6.34295	1.32198	0.0127113	NA	15.5955	1.34228	1.43328	0.113753	16.5965	2.13855	32.7722	11.8985	1.00102	0.557388	14.5945	0.386759	0.0341258
sc_201_OINDI	OINDI	Neuroborreliosis	NA	8581	0	CD4 T cells	NA	19.7996	8.98497	1.2819	24.6591	0.419532	30.183	6.56101	2.85515	0.034961	4.35847	0.839063	0.0116537	0.0116537	NA	NA	NA	NA	NA	NA	NA	NA	NA	NA	NA	NA	NA
sc_204_OINDI	OINDI	Neuroborreliosis	TRUE	2693	0	CD4 T cells	NA	2.48793	0.891199	0.408466	3.15633	0.1114	55.44	27.4415	4.19606	0.965466	4.9016	NA	NA	NA	NA	NA	NA	NA	NA	NA	NA	NA	NA	NA	NA	NA	NA
sc_186_OINDI	OINDI	Tick-borne encephalitis	NA	4798	0	CD4 T cells	NA	3.37641	1.02126	0.666945	0.41684	NA	41.2255	32.847	9.44143	0.562734	9.89996	0.500208	NA	NA	NA	NA	NA	NA	NA	NA	NA	NA	NA	NA	NA	NA	NA
sc_196_OINDI	OINDI	VZV-associated facial neuropathy	NA	3797	0	CD4 T cells	NA	2.02792	NA	3.29207	2.18594	0.0790097	37.556	35.7651	4.63524	1.13247	12.9576	0.289702	0.0790097	NA	NA	NA	NA	NA	NA	NA	NA	NA	NA	NA	NA	NA	NA
sc_202_OINDI	OINDI	VZV-associated facial neuropathy	NA	1456	2518	CD4 T cells	CD4 T cells	1.44231	0.137363	3.70879	2.54121	NA	56.044	27.6786	1.30495	0.961538	5.90659	0.0686813	NA	NA	3.37569	0.555997	1.15171	NA	28.5544	0.794281	41.6203	14.6148	1.27085	0.635425	6.98967	0.238284	NA
sc_208_OINDI	OINDI	VZV-associated facial neuropathy	NA	1908	0	CD4 T cells	NA	3.14465	22.065	1.15304	6.86583	0.104822	41.457	19.1824	2.30608	1.9392	1.51992	0.209644	0.0524109	NA	NA	NA	NA	NA	NA	NA	NA	NA	NA	NA	NA	NA	NA
