# Supplementary material for: Single-cell analysis of cerebrospinal fluid reveals common features of neuroinflammation
Source: Cell Rep Med. 2024 Dec 20;6(1):101733. doi: 10.1016/j.xcrm.2024.101733 (PMC11866449; doi:10.1016/j.xcrm.2024.101733)
Supplement: Table S4. Cluster annotations at “low” and “high” levels including CellTypist consensus annotations and cluster-defining genes, related to Figure 1 and Table 2 [file mmc5.xlsx]

## Sheet: supp_table4
Supplementary table 4: cluster annotations at 'low' and 'high' levels including CellTypist consensus annotations and cluster-defining genes. Related to figure 1 & table 2.
Cluster	CellTypist high-resolution consensus	Proportion	CellTypist low-resolution consensus	Proportion	Cell type	Low-res cell type	Cluster biomarkers
16	Naive B cells	0.546235	B cells	0.967274	B_3	B cells	CD74, HLA-DRA, MS4A1, CD79A, HLA-DRB1, HLA-DPA1, CD37, HLA-DPB1, HLA-DQB1, IGHM
28	Memory B cells	0.41227	B cells	0.671322	B_2	B cells	CD74, MS4A1, HLA-DRA, CD79A, CD37, IGHM, HLA-DPB1, HLA-DPA1
29	Naive B cells	0.357843	B cells	0.707587	B_4	B cells	CD74, MS4A1, HLA-DRA, CD79A, HLA-DPA1, HLA-DPB1, CD37, IGHM, HLA-DRB1, HLA-DQB1
45	Memory B cells	0.893913	B cells	0.949421	B_1	B cells	HLA-DRA, CD74, MS4A1, CD79A, HLA-DPB1, HLA-DPA1, HLA-DRB1, HLA-DQA1, HLA-DQB1, HLA-DRB5
50	Naive B cells	0.584289	B cells	0.948394	B_5	B cells	MS4A1, CD74, RALGPS2, BANK1, CD79A, LINC00926, IGHM, HLA-DRA, AFF3, CD83
52	Naive B cells	0.511345	B cells	0.946309	B_6	B cells	CD74, MTRNR2L12, MS4A1, HLA-DRA, CD79A, CD37, HLA-DPA1, IGHM, HLA-DPB1, HLA-DRB1
11	Classical monocytes	0.904405	Monocytes	0.942956	CD14_Mono_1	CD14 Mono	S100A8, S100A9, LYZ, S100A12, IFI30, TYROBP, FCN1, CST3, VCAN, S100A6
30	Classical monocytes	0.592956	Monocytes	0.646276	CD14_Mono_2	CD14 Mono	LYZ, S100A9, S100A8, CST3, IFI30, TYROBP, FTL, FCN1, S100A6, FTH1
34	Classical monocytes	0.619338	Monocytes	0.845295	CD14_Mono_3	CD14 Mono	CST3, LYZ, IFI30, TYROBP, HLA-DRA, HLA-DRB1, FCN1, FTL, AIF1, S100A8
35	Classical monocytes	0.370109	T cells	0.471653	CD14_Mono_6	CD14 Mono	LYZ, IFI30, FTL, CST3, TYROBP, FTH1, SAT1, S100A6
43	Classical monocytes	0.563022	Monocytes	0.735453	CD14_Mono_4	CD14 Mono	NEAT1, VCAN, ZEB2, LYZ, NFKBIZ, PSAP, AC020916.1, NAMPT, CTSS, FOSB
44	Classical monocytes	0.27871	T cells	0.371982	CD14_Mono_7	CD14 Mono	CST3, HLA-DRA, HLA-DPA1, LYZ, CD74, HLA-DPB1, HLA-DRB1, IFI30, HLA-DQB1, TYROBP
48	Classical monocytes	0.77388	Monocytes	0.858307	CD14_Mono_5	CD14 Mono	S100A8, FTH1, IFI30, LYZ, CST3, TYROBP, FTL, S100A9, S100A6, AIF1
57	Classical monocytes	0.704762	Monocytes	0.803463	CD14_Mono_8	CD14 Mono	LYZ, S100A8, S100A9, CST3, IFI30, MTRNR2L12, TYROBP, FTL, FCN1, HLA-DRA
37	Non-classical monocytes	0.926673	Monocytes	0.985441	CD16_Mono	CD16 Mono	LST1, IFI30, AIF1, SAT1, SERPINA1, CST3, FTL, FCER1G, FCGR3A, COTL1
0	Tcm/Naive helper T cells	0.779162	T cells	0.998173	CD4_T_1	CD4 T cells	NA
1	Tcm/Naive helper T cells	0.824307	T cells	0.997104	CD4_T_3	CD4 T cells	NA
2	Tcm/Naive helper T cells	0.866959	T cells	0.997754	CD4_T_2	CD4 T cells	LTB, IL7R
3	Tcm/Naive helper T cells	0.787787	T cells	0.99093	CD4_T_4	CD4 T cells	NA
4	Tcm/Naive helper T cells	0.760523	T cells	0.992043	CD4_T_7	CD4 T cells	JUNB, FOS
5	Tcm/Naive helper T cells	0.791372	T cells	0.990519	CD4_T_5	CD4 T cells	MTRNR2L12
7	Tcm/Naive helper T cells	0.794995	T cells	0.997746	CD4_T_6	CD4 T cells	JUN, JUNB
10	Tcm/Naive helper T cells	0.778426	T cells	0.992298	CD4_T_8	CD4 T cells	NA
14	Tcm/Naive helper T cells	0.73833	T cells	0.973475	CD4_T_10	CD4 T cells	TNFAIP3, AHNAK, SYNE2, PTPRC, MALAT1, MACF1, SMCHD1, CCNL1, IL7R, SORL1
15	Tcm/Naive helper T cells	0.765032	T cells	0.995786	CD4_T_9	CD4 T cells	NA
20	Tcm/Naive helper T cells	0.625689	T cells	0.968256	CD4_T_11	CD4 T cells	NA
22	Tcm/Naive helper T cells	0.739809	T cells	0.974934	CD4_T_14	CD4 T cells	MT-CO3, RPL13A, MT-CYB, MT-ND5, MT-ND6, RPS20, MT-ND1, RPL21, RPS2
23	Tcm/Naive helper T cells	0.81192	T cells	0.996519	CD4_T_12	CD4 T cells	NA
24	Tcm/Naive helper T cells	0.847464	T cells	0.99842	CD4_T_13	CD4 T cells	RPS26
26	Tcm/Naive helper T cells	0.757043	T cells	0.987387	CD4_T_15	CD4 T cells	NA
27	Tcm/Naive helper T cells	0.841369	T cells	0.995231	CD4_T_16	CD4 T cells	NA
31	Tcm/Naive helper T cells	0.805312	T cells	0.995555	CD4_T_17	CD4 T cells	IL7R
36	Tcm/Naive helper T cells	0.696405	T cells	0.957741	CD4_T_19	CD4 T cells	MTRNR2L12
38	Tcm/Naive helper T cells	0.731674	T cells	0.979056	CD4_T_18	CD4 T cells	MTRNR2L12
40	Tcm/Naive helper T cells	0.491451	T cells	0.972863	CD4_T_21	CD4 T cells	JUN, IER2
46	Tcm/Naive helper T cells	0.735058	T cells	0.985221	CD4_T_20	CD4 T cells	RPL13A, RNF213, MT-CO1, RPS29, MT-ND5, MT-ND6
47	Tcm/Naive helper T cells	0.157363	T cells	0.62989	CD4_T_23	CD4 T cells	TUBA1B, HIST1H4C, STMN1, TUBB, HMGB2, HIST1H1E, HMGN2, GAPDH, RRM2, TYMS
54	Tcm/Naive helper T cells	0.395447	T cells	0.737352	CD4_T_22	CD4 T cells	NRGN, TAGLN2, TLN1, TMSB4X, ACTB, OAZ1, FTH1, SH3BGRL3, TGFB1, TUBA4A
58	Tcm/Naive helper T cells	0.576324	T cells	0.982866	CD4_T_24	CD4 T cells	CRIP1, ANXA1, TAGLN2, S100A10, AHNAK
61	Tcm/Naive helper T cells	0.742038	T cells	0.993631	CD4_T_25	CD4 T cells	STAT1, IFITM1, GBP1, GBP5, MX1, IFI6, IRF1, ISG15, IFI44L, GBP4
62	Tcm/Naive helper T cells	0.756614	T cells	1	CD4_T_26	CD4 T cells	TXNIP, RPS29, IL7R
63	Tcm/Naive helper T cells	0.388889	T cells	0.722222	CD4_T_27	CD4 T cells	LYZ, FOS, CTSS, TPT1, S100A9, RPL13A, FTH1, RPS26, ACTB, PSAP
6	Tem/Trm cytotoxic T cells	0.568681	T cells	0.985302	CD8_T_4	CD8 T cells	CCL5, GZMK
8	Tem/Temra cytotoxic T cells	0.274537	T cells	0.514574	CD8_T_1	CD8 T cells	GNLY, NKG7, CCL5, GZMB, CST7, GZMH, FGFBP2, PRF1, CTSW, HOPX
9	Tem/Trm cytotoxic T cells	0.741483	T cells	0.976529	CD8_T_2	CD8 T cells	DUSP2, GZMK, CCL5, CST7, CD8A, CXCR4
13	Tem/Trm cytotoxic T cells	0.778602	T cells	0.958609	CD8_T_3	CD8 T cells	CCL5, NKG7, GZMK, CST7, GZMA, CD8A, CD8B, GZMH
19	Tem/Trm cytotoxic T cells	0.602096	T cells	0.900902	CD8_T_5	CD8 T cells	NKG7, CCL5, GZMA, CST7, GZMH, CD8A, GZMK, IL32
33	Tem/Trm cytotoxic T cells	0.541023	T cells	0.938937	CD8_T_6	CD8 T cells	MTRNR2L12, CCL5
56	Tem/Trm cytotoxic T cells	0.560576	T cells	0.979044	CD8_T_7	CD8 T cells	FTH1, CXCR4, DUSP2, CREM, SRGN, ZFP36L2, CST7, PIK3R1, ZFP36, TNFAIP3
65	Tem/Trm cytotoxic T cells	0.292683	T cells	0.95122	CD8_T_8	CD8 T cells	TUBA1B, HIST1H1B, HIST1H1E, MT2A, HIST1H1D, HIST1H4C, CXCL13, STMN1, HMGB2, TUBB
60	Megakaryocyte precursor	0.342222	HSC/MPP	0.644444	HSPCs	HSPCs	SNHG29, SERPINB1, SOX4, CDK6, GIHCG, PRSS57, ZFAS1, SPINK2, SNHG7, HSP90AB1
59	Macrophages	0.485523	Macrophages	0.665924	Macrophages	Macrophages	FTL, HLA-DPB1, C1QC, HLA-DPA1, TUBA1B, FTH1, HLA-DRA, CST3, C1QB, AIF1
25	MAIT cells	0.682527	T cells	0.978763	MAIT cells	MAIT cells	KLRB1, DUSP2, GZMK
41	DC2	0.443065	DC	0.812776	mDC_1	mDCs	HLA-DPA1, HLA-DRA, HLA-DPB1, CST3, HLA-DRB1, CD74, HLA-DQA1, HLA-DRB5, HLA-DQB1, FCER1A
55	DC2	0.563115	DC	0.703894	mDC_2	mDCs	CST3, HLA-DRA, LYZ, HLA-DPA1, HLA-DRB1, HLA-DPB1, CD74, HLA-DRB5, HLA-DQA1, HLA-DQB1
12	CD16+ NK cells	0.574723	ILC	0.840183	NK_1	NK cells	NKG7, GNLY, GZMB, CTSW, PRF1, CST7, CCL4, CD7, FGFBP2, SPON2
17	CD16+ NK cells	0.528878	ILC	0.974696	NK_2	NK cells	GNLY, NKG7, CTSW, GZMB, PRF1, KLRD1, HOPX, CD7, IFITM2, XCL2
21	CD16+ NK cells	0.322476	T cells	0.549745	NK_3	NK cells	PRF1, SYNE1, SYNE2, MACF1, AHNAK, PTPRC, GNLY, RNF213, KLRD1, IL2RB
53	CD16+ NK cells	0.459955	ILC	0.740431	NK_4	NK cells	GNLY, MTRNR2L12, NKG7, GZMB, CTSW, CST7, PRF1, FGFBP2, HOPX, CCL5
64	CD16+ NK cells	0.702381	ILC	0.559524	NK_5	NK cells	GNLY, NKG7, S100A8, S100A9, TYROBP, GZMB, LYZ, CST7, SPON2, FCER1G
49	pDC	0.918632	pDC	0.911234	pDCs	pDCs	IRF7, GZMB, IRF8, PLD4, CCDC50, JCHAIN, TCF4, ITM2C, CD74, LILRA4
39	Plasma cells	0.583139	Plasma cells	0.51608	Plasma_cells_2	Plasma cells / ASCs	IGKC, IGHG1, JCHAIN, MZB1, CD79A, TXNDC5, HSP90B1, SSR4, XBP1, UBE2J1
42	Plasma cells	0.852223	Plasma cells	0.808569	Plasma_cells_1	Plasma cells / ASCs	IGKC, IGHG1, JCHAIN, MZB1, IGHA1, HSP90B1, TXNDC5, IGHG3, CD79A, PPIB
51	Megakaryocytes/platelets	0.526999	Megakaryocytes/platelets	0.512541	Platelets	Platelets	PPBP, NRGN, TUBB1, CAVIN2, PF4, GP1BB, HIST1H2AC, GNG11, CLU, PRKAR2B
18	Regulatory T cells	0.428505	T cells	0.995303	Tregs_1	Tregs	IL32
32	Regulatory T cells	0.439773	T cells	0.985502	Tregs_2	Tregs	ACTG1, IL32, ACTB, PFN1, CNN2
