# Supplementary material for: Single-cell analysis of cerebrospinal fluid reveals common features of neuroinflammation
Source: Cell Rep Med. 2024 Dec 20;6(1):101733. doi: 10.1016/j.xcrm.2024.101733 (PMC11866449; doi:10.1016/j.xcrm.2024.101733)
Supplement: Table S5. Differential abundance results, related to Figure 1 and Table 2 [file mmc6.xlsx]

## Sheet: supp_table5
Supplementary table 5. Differential abundance results. FDR is the global FDR (i.e. adjusted for all tests). The * indicates statistically-significant results at FDR < 1%. Related to figure 1 & table 2.
Type of comparison	Comparison	Cell type	logFC	P	FDR	FDR < 0.01
CSF comparison between conditions	MS_CSF - OIND_CSF	B cells	0.602486	0.04284	0.143209
CSF comparison between conditions	MS_CSF - ID_CSF	B cells	-0.26361	0.26936	0.456741
CSF comparison between conditions	MS_CSF - Control_CSF	B cells	1.44368	3.65e-09	8.54e-08	*
CSF comparison between conditions	OIND_CSF - Control_CSF	B cells	0.841197	0.010257	0.04286
CSF comparison between conditions	ID_CSF - Control_CSF	B cells	1.70729	8.34e-09	1.63e-07	*
PBMC comparison between conditions	MS_PBMC - OIND_PBMC	B cells	0.319554	0.336857	0.539893
PBMC comparison between conditions	MS_PBMC - Control_PBMC	B cells	0.122657	0.592794	0.762164
PBMC comparison between conditions	MS_PBMC - ID_PBMC	B cells	-0.06505	0.900324	0.941142
PBMC comparison between conditions	OIND_PBMC - Control_PBMC	B cells	-0.1969	0.580511	0.754664
CSF vs PBMC comparison within conditions	Control_CSF - Control_PBMC	Macrophages	5.37232	2.37e-19	2.06e-18	*
CSF vs PBMC comparison within conditions	OIND_CSF - OIND_PBMC	B cells	-1.01049	0.009517	0.013376
CSF vs PBMC comparison within conditions	ID_CSF - ID_PBMC	B cells	-0.529	0.311681	0.344839
CSF vs PBMC comparison within conditions	OIND_CSF - OIND_PBMC	Macrophages	4.78981	1.12e-06	2.92e-06	*
CSF comparison between conditions	MS_CSF - OIND_CSF	CD14 Mono	-0.67001	0.019244	0.07505
CSF comparison between conditions	MS_CSF - ID_CSF	CD14 Mono	-0.05055	0.836972	0.923827
CSF comparison between conditions	MS_CSF - Control_CSF	CD14 Mono	-0.55827	0.009763	0.042306
CSF comparison between conditions	OIND_CSF - Control_CSF	CD14 Mono	0.111734	0.73539	0.843536
CSF comparison between conditions	ID_CSF - Control_CSF	CD14 Mono	-0.50773	0.087735	0.218432
PBMC comparison between conditions	MS_PBMC - OIND_PBMC	CD14 Mono	0.641121	0.067873	0.197969
PBMC comparison between conditions	MS_PBMC - Control_PBMC	CD14 Mono	0.682551	0.006302	0.032704
PBMC comparison between conditions	MS_PBMC - ID_PBMC	CD14 Mono	-0.20947	0.697314	0.830392
PBMC comparison between conditions	OIND_PBMC - Control_PBMC	CD14 Mono	0.04143	0.909326	0.941142
CSF vs PBMC comparison within conditions	MS_CSF - MS_PBMC	Macrophages	4.13934	6.08e-25	7.91e-24	*
CSF vs PBMC comparison within conditions	OIND_CSF - OIND_PBMC	CD14 Mono	-0.50241	0.214581	0.24796
CSF vs PBMC comparison within conditions	OIND_CSF - OIND_PBMC	pDCs	3.47224	2.21e-08	6.39e-08	*
CSF vs PBMC comparison within conditions	Control_CSF - Control_PBMC	CD14 Mono	-0.57271	0.037917	0.050556
CSF comparison between conditions	MS_CSF - OIND_CSF	CD16 Mono	1.0878	0.107195	0.236637
CSF comparison between conditions	MS_CSF - ID_CSF	CD16 Mono	1.60159	0.00114	0.011116
CSF comparison between conditions	MS_CSF - Control_CSF	CD16 Mono	-1.33659	0.00214	0.014728
CSF comparison between conditions	OIND_CSF - Control_CSF	CD16 Mono	-2.42439	0.001303	0.011723
CSF comparison between conditions	ID_CSF - Control_CSF	CD16 Mono	-2.93818	8.13e-07	1.36e-05	*
PBMC comparison between conditions	MS_PBMC - OIND_PBMC	CD16 Mono	0.623906	0.119395	0.24945
PBMC comparison between conditions	MS_PBMC - Control_PBMC	CD16 Mono	0.33731	0.231708	0.417075
PBMC comparison between conditions	MS_PBMC - ID_PBMC	CD16 Mono	0.629731	0.330832	0.537602
PBMC comparison between conditions	OIND_PBMC - Control_PBMC	CD16 Mono	-0.2866	0.506027	0.704823
CSF vs PBMC comparison within conditions	MS_CSF - MS_PBMC	Plasma cells / ASCs	2.64146	1.49e-25	2.59e-24	*
CSF vs PBMC comparison within conditions	ID_CSF - ID_PBMC	pDCs	2.56427	0.001875	0.003146	*
CSF vs PBMC comparison within conditions	OIND_CSF - OIND_PBMC	mDCs	2.24625	4.7e-06	1.02e-05	*
CSF vs PBMC comparison within conditions	ID_CSF - ID_PBMC	Tregs	2.10576	2.2e-05	4.4e-05	*
CSF comparison between conditions	MS_CSF - OIND_CSF	CD4 T cells	0.109896	0.207178	0.397374
CSF comparison between conditions	MS_CSF - ID_CSF	CD4 T cells	0.245703	0.00197	0.014404
CSF comparison between conditions	MS_CSF - Control_CSF	CD4 T cells	-0.04426	0.492651	0.702929
CSF comparison between conditions	OIND_CSF - Control_CSF	CD4 T cells	-0.15416	0.114993	0.248194
CSF comparison between conditions	ID_CSF - Control_CSF	CD4 T cells	-0.28997	0.001483	0.012395
PBMC comparison between conditions	MS_PBMC - OIND_PBMC	CD4 T cells	-0.17129	0.098573	0.230662
PBMC comparison between conditions	MS_PBMC - Control_PBMC	CD4 T cells	-0.12732	0.088156	0.218432
PBMC comparison between conditions	MS_PBMC - ID_PBMC	CD4 T cells	0.211578	0.229262	0.417075
PBMC comparison between conditions	OIND_PBMC - Control_PBMC	CD4 T cells	0.043965	0.701418	0.830392
CSF vs PBMC comparison within conditions	Control_CSF - Control_PBMC	mDCs	1.95962	7.08e-09	2.17e-08	*
CSF vs PBMC comparison within conditions	OIND_CSF - OIND_PBMC	CD4 T cells	-0.14703	0.234066	0.264597
CSF vs PBMC comparison within conditions	ID_CSF - ID_PBMC	CD4 T cells	0.100029	0.582502	0.582502
CSF vs PBMC comparison within conditions	Control_CSF - Control_PBMC	CD4 T cells	0.051094	0.545221	0.555911
CSF comparison between conditions	MS_CSF - OIND_CSF	CD8 T cells	-0.13622	0.381284	0.564686
CSF comparison between conditions	MS_CSF - ID_CSF	CD8 T cells	-0.17512	0.203723	0.397259
CSF comparison between conditions	MS_CSF - Control_CSF	CD8 T cells	-0.1115	0.343488	0.543082
CSF comparison between conditions	OIND_CSF - Control_CSF	CD8 T cells	0.024723	0.887717	0.941142
CSF comparison between conditions	ID_CSF - Control_CSF	CD8 T cells	0.06362	0.692847	0.830392
PBMC comparison between conditions	MS_PBMC - OIND_PBMC	CD8 T cells	-0.19319	0.308011	0.507567
PBMC comparison between conditions	MS_PBMC - Control_PBMC	CD8 T cells	-0.31678	0.020666	0.076162
PBMC comparison between conditions	MS_PBMC - ID_PBMC	CD8 T cells	-0.08258	0.787883	0.886368
PBMC comparison between conditions	OIND_PBMC - Control_PBMC	CD8 T cells	-0.12359	0.55222	0.734202
CSF vs PBMC comparison within conditions	Control_CSF - Control_PBMC	pDCs	1.91477	4.95e-06	1.03e-05	*
CSF vs PBMC comparison within conditions	OIND_CSF - OIND_PBMC	Plasma cells / ASCs	1.82287	0.003192	0.005188	*
CSF vs PBMC comparison within conditions	ID_CSF - ID_PBMC	CD8 T cells	0.817302	0.018325	0.025076
CSF vs PBMC comparison within conditions	MS_CSF - MS_PBMC	pDCs	1.71858	5.13e-14	2.42e-13	*
CSF comparison between conditions	MS_CSF - OIND_CSF	HSPCs	0.696104	0.219094	0.413452
CSF comparison between conditions	MS_CSF - ID_CSF	HSPCs	0.694195	0.072758	0.197969
CSF comparison between conditions	MS_CSF - Control_CSF	HSPCs	0.71553	0.16161	0.326006
CSF comparison between conditions	OIND_CSF - Control_CSF	HSPCs	0.019425	0.962075	0.978807
CSF comparison between conditions	ID_CSF - Control_CSF	HSPCs	0.021335	0.987669	0.987669
PBMC comparison between conditions	MS_PBMC - OIND_PBMC	HSPCs	-0.29081	0.91701	0.941142
PBMC comparison between conditions	MS_PBMC - Control_PBMC	HSPCs	0.0823	0.775838	0.881292
PBMC comparison between conditions	MS_PBMC - ID_PBMC	HSPCs	-0.77713	0.079598	0.206954
PBMC comparison between conditions	OIND_PBMC - Control_PBMC	HSPCs	0.373107	0.404479	0.59155
CSF vs PBMC comparison within conditions	MS_CSF - MS_PBMC	mDCs	1.02845	2.72e-08	7.45e-08	*
CSF vs PBMC comparison within conditions	MS_CSF - MS_PBMC	Tregs	0.997294	1.84e-15	1.06e-14	*
CSF vs PBMC comparison within conditions	OIND_CSF - OIND_PBMC	Tregs	0.853532	0.004741	0.007251	*
CSF vs PBMC comparison within conditions	Control_CSF - Control_PBMC	Tregs	0.763377	0.000237	0.000424	*
CSF comparison between conditions	MS_CSF - OIND_CSF	Macrophages	-0.6546	0.223754	0.415542
CSF comparison between conditions	MS_CSF - ID_CSF	Macrophages	1.25616	0.002461	0.015994
CSF comparison between conditions	MS_CSF - Control_CSF	Macrophages	-2.12822	3.53e-09	8.54e-08	*
CSF comparison between conditions	OIND_CSF - Control_CSF	Macrophages	-1.47362	0.008015	0.036066
CSF comparison between conditions	ID_CSF - Control_CSF	Macrophages	-3.38438	3.92e-12	3.01e-10	*
PBMC comparison between conditions	MS_PBMC - OIND_PBMC	Macrophages	-0.00414	0.811004	0.90369
PBMC comparison between conditions	MS_PBMC - Control_PBMC	Macrophages	-0.89525	0.052389	0.157791
PBMC comparison between conditions	MS_PBMC - ID_PBMC	Macrophages	-1.45172	0.020831	0.076162
PBMC comparison between conditions	OIND_PBMC - Control_PBMC	Macrophages	-0.89111	0.378015	0.564686
CSF vs PBMC comparison within conditions	MS_CSF - MS_PBMC	CD8 T cells	0.724758	1.44e-14	7.47e-14	*
CSF vs PBMC comparison within conditions	OIND_CSF - OIND_PBMC	CD8 T cells	0.667789	0.003456	0.005445	*
CSF vs PBMC comparison within conditions	ID_CSF - ID_PBMC	Macrophages	1.43146	0.106946	0.12933
CSF vs PBMC comparison within conditions	Control_CSF - Control_PBMC	CD8 T cells	0.519477	0.00085	0.001473	*
CSF comparison between conditions	MS_CSF - OIND_CSF	MAIT cells	-0.2301	0.486489	0.702706
CSF comparison between conditions	MS_CSF - ID_CSF	MAIT cells	-0.54448	0.027621	0.097928
CSF comparison between conditions	MS_CSF - Control_CSF	MAIT cells	-0.41911	0.072271	0.197969
CSF comparison between conditions	OIND_CSF - Control_CSF	MAIT cells	-0.18901	0.614259	0.772777
CSF comparison between conditions	ID_CSF - Control_CSF	MAIT cells	0.125369	0.681059	0.830392
PBMC comparison between conditions	MS_PBMC - OIND_PBMC	MAIT cells	0.563475	0.101688	0.23079
PBMC comparison between conditions	MS_PBMC - Control_PBMC	MAIT cells	-0.00343	0.987072	0.987669
PBMC comparison between conditions	MS_PBMC - ID_PBMC	MAIT cells	-0.21383	0.670502	0.830392
PBMC comparison between conditions	OIND_PBMC - Control_PBMC	MAIT cells	-0.56691	0.126009	0.25865
CSF vs PBMC comparison within conditions	MS_CSF - MS_PBMC	CD4 T cells	0.134154	0.006581	0.009777	*
CSF vs PBMC comparison within conditions	OIND_CSF - OIND_PBMC	MAIT cells	-0.3797	0.379182	0.402397
CSF vs PBMC comparison within conditions	ID_CSF - ID_PBMC	MAIT cells	-0.84262	0.098849	0.122384
CSF vs PBMC comparison within conditions	Control_CSF - Control_PBMC	MAIT cells	-0.75759	0.008507	0.012288
CSF comparison between conditions	MS_CSF - OIND_CSF	mDCs	-0.88112	0.004904	0.028687
CSF comparison between conditions	MS_CSF - ID_CSF	mDCs	0.434572	0.116672	0.248194
CSF comparison between conditions	MS_CSF - Control_CSF	mDCs	-0.15426	0.526711	0.714891
CSF comparison between conditions	OIND_CSF - Control_CSF	mDCs	0.726866	0.048747	0.154147
CSF comparison between conditions	ID_CSF - Control_CSF	mDCs	-0.58883	0.074746	0.198757
PBMC comparison between conditions	MS_PBMC - OIND_PBMC	mDCs	0.33668	0.38103	0.564686
PBMC comparison between conditions	MS_PBMC - Control_PBMC	mDCs	0.776913	0.00655	0.032704
PBMC comparison between conditions	MS_PBMC - ID_PBMC	mDCs	-0.20256	0.724055	0.843536
PBMC comparison between conditions	OIND_PBMC - Control_PBMC	mDCs	0.440233	0.285219	0.476724
CSF vs PBMC comparison within conditions	MS_CSF - MS_PBMC	B cells	-0.72756	1.51e-06	3.73e-06	*
CSF vs PBMC comparison within conditions	Control_CSF - Control_PBMC	NK cells	-0.75175	5.49e-05	0.000106	*
CSF vs PBMC comparison within conditions	ID_CSF - ID_PBMC	mDCs	0.391322	0.533658	0.555004
CSF vs PBMC comparison within conditions	MS_CSF - MS_PBMC	NK cells	-0.91408	5.82e-17	3.78e-16	*
CSF comparison between conditions	MS_CSF - OIND_CSF	NK cells	-0.11077	0.560967	0.737451
CSF comparison between conditions	MS_CSF - ID_CSF	NK cells	-0.55124	0.000592	0.006294	*
CSF comparison between conditions	MS_CSF - Control_CSF	NK cells	0.242793	0.848944	0.928284
CSF comparison between conditions	OIND_CSF - Control_CSF	NK cells	0.353564	0.102573	0.23079
CSF comparison between conditions	ID_CSF - Control_CSF	NK cells	0.794034	4.92e-05	0.000719	*
PBMC comparison between conditions	MS_PBMC - OIND_PBMC	NK cells	0.253386	0.269023	0.456741
PBMC comparison between conditions	MS_PBMC - Control_PBMC	NK cells	0.405119	0.012913	0.052099
PBMC comparison between conditions	MS_PBMC - ID_PBMC	NK cells	-0.123	0.731165	0.843536
PBMC comparison between conditions	OIND_PBMC - Control_PBMC	NK cells	0.151733	0.531586	0.714891
CSF vs PBMC comparison within conditions	MS_CSF - MS_PBMC	MAIT cells	-1.17327	3.57e-13	1.33e-12	*
CSF vs PBMC comparison within conditions	OIND_CSF - OIND_PBMC	NK cells	-0.54992	0.039183	0.050938
CSF vs PBMC comparison within conditions	ID_CSF - ID_PBMC	NK cells	-0.48584	0.18366	0.217053
CSF vs PBMC comparison within conditions	MS_CSF - MS_PBMC	CD14 Mono	-1.81354	2.22e-26	5.78e-25	*
CSF comparison between conditions	MS_CSF - OIND_CSF	pDCs	-0.66508	0.052597	0.157791
CSF comparison between conditions	MS_CSF - ID_CSF	pDCs	-0.92951	0.001705	0.013302
CSF comparison between conditions	MS_CSF - Control_CSF	pDCs	0.510585	0.09565	0.228388
CSF comparison between conditions	OIND_CSF - Control_CSF	pDCs	1.17567	0.005374	0.029943
CSF comparison between conditions	ID_CSF - Control_CSF	pDCs	1.4401	0.00021	0.002513	*
PBMC comparison between conditions	MS_PBMC - OIND_PBMC	pDCs	1.08857	0.037099	0.127665
PBMC comparison between conditions	MS_PBMC - Control_PBMC	pDCs	0.706776	0.048147	0.154147
PBMC comparison between conditions	MS_PBMC - ID_PBMC	pDCs	-0.08383	0.895003	0.941142
PBMC comparison between conditions	OIND_PBMC - Control_PBMC	pDCs	-0.38179	0.50327	0.704823
CSF vs PBMC comparison within conditions	ID_CSF - ID_PBMC	CD14 Mono	-1.97246	9.61e-05	0.000178	*
CSF vs PBMC comparison within conditions	MS_CSF - MS_PBMC	HSPCs	-2.00958	4.38e-17	3.25e-16	*
CSF vs PBMC comparison within conditions	Control_CSF - Control_PBMC	B cells	-2.04858	1.33e-12	4.59e-12	*
CSF vs PBMC comparison within conditions	Control_CSF - Control_PBMC	HSPCs	-2.64281	1.6e-06	3.78e-06	*
CSF comparison between conditions	MS_CSF - OIND_CSF	Plasma cells / ASCs	1.27811	0.00449	0.027651
CSF comparison between conditions	MS_CSF - ID_CSF	Plasma cells / ASCs	-0.2025	0.523356	0.714891
CSF comparison between conditions	MS_CSF - Control_CSF	Plasma cells / ASCs	2.59991	5.15e-12	3.01e-10	*
CSF comparison between conditions	OIND_CSF - Control_CSF	Plasma cells / ASCs	1.3218	0.007885	0.036066
CSF comparison between conditions	ID_CSF - Control_CSF	Plasma cells / ASCs	2.80241	1.53e-10	5.96e-09	*
PBMC comparison between conditions	MS_PBMC - OIND_PBMC	Plasma cells / ASCs	0.459519	0.354046	0.552312
PBMC comparison between conditions	MS_PBMC - Control_PBMC	Plasma cells / ASCs	0.377721	0.26684	0.456741
PBMC comparison between conditions	MS_PBMC - ID_PBMC	Plasma cells / ASCs	-1.15318	0.071112	0.197969
PBMC comparison between conditions	OIND_PBMC - Control_PBMC	Plasma cells / ASCs	-0.0818	0.877885	0.941142
CSF vs PBMC comparison within conditions	OIND_CSF - OIND_PBMC	HSPCs	-2.99649	4.19e-06	9.47e-06	*
CSF vs PBMC comparison within conditions	Control_CSF - Control_PBMC	CD16 Mono	-3.32787	7.06e-14	3.06e-13	*
CSF vs PBMC comparison within conditions	ID_CSF - ID_PBMC	Plasma cells / ASCs	1.69078	0.042983	0.054515
CSF vs PBMC comparison within conditions	Control_CSF - Control_PBMC	Plasma cells / ASCs	0.419276	0.318947	0.345526
CSF comparison between conditions	MS_CSF - OIND_CSF	Tregs	-0.18027	0.377444	0.564686
CSF comparison between conditions	MS_CSF - ID_CSF	Tregs	-0.63567	0.000215	0.002513	*
CSF comparison between conditions	MS_CSF - Control_CSF	Tregs	-0.06069	0.702639	0.830392
CSF comparison between conditions	OIND_CSF - Control_CSF	Tregs	0.119579	0.611583	0.772777
CSF comparison between conditions	ID_CSF - Control_CSF	Tregs	0.574981	0.006709	0.032704
PBMC comparison between conditions	MS_PBMC - OIND_PBMC	Tregs	-0.32403	0.175219	0.347468
PBMC comparison between conditions	MS_PBMC - Control_PBMC	Tregs	-0.29461	0.089613	0.218432
PBMC comparison between conditions	MS_PBMC - ID_PBMC	Tregs	0.472796	0.252887	0.448299
PBMC comparison between conditions	OIND_PBMC - Control_PBMC	Tregs	0.029424	0.912602	0.941142
CSF vs PBMC comparison within conditions	ID_CSF - ID_PBMC	HSPCs	-3.4809	3.48e-11	1.13e-10	*
CSF vs PBMC comparison within conditions	MS_CSF - MS_PBMC	CD16 Mono	-5.00177	7.87e-63	4.09e-61	*
CSF vs PBMC comparison within conditions	OIND_CSF - OIND_PBMC	CD16 Mono	-5.46567	2.8e-13	1.12e-12	*
CSF vs PBMC comparison within conditions	ID_CSF - ID_PBMC	CD16 Mono	-5.97363	8.51e-20	8.85e-19	*
