# Supplementary material for: Single-cell analysis of cerebrospinal fluid reveals common features of neuroinflammation
Source: Cell Rep Med. 2024 Dec 20;6(1):101733. doi: 10.1016/j.xcrm.2024.101733 (PMC11866449; doi:10.1016/j.xcrm.2024.101733)
Supplement: Table S6. Differential expression results, related to Figure 2 [file mmc7.xlsx]

## Sheet: supp_table6
Supplementary table 6. Differential expression results. P_adj is the global Bonferroni-adjusted P value (i.e. P value multiplied by number of total tests). Only results achieving statistical significance (alpha < 0.05) are shown. Related to figure 2.
logFC	logCPM	F	P	P_adj	Gene	Contrast	Cell type
-3.09776	7.54941	136.468	1.26e-25	1.29e-19	PLPP5	Control_CSF - Control_PBMC	B cells
-1.79153	8.78381	119.84	2.55e-23	2.62e-17	NCF1	Control_CSF - Control_PBMC	B cells
-1.69222	8.13106	115.596	1.13e-22	1.16e-16	SNX2	Control_CSF - Control_PBMC	B cells
-1.57006	11.1528	111.825	4.31e-22	4.43e-16	CD37	Control_CSF - Control_PBMC	B cells
2.87954	6.83767	108.338	2.34e-21	2.4e-15	SRGN	Control_CSF - Control_PBMC	B cells
-1.71288	6.90683	100.64	2.47e-20	2.54e-14	ZCCHC7	Control_CSF - Control_PBMC	B cells
-3.47861	6.89789	95.6742	2.18e-19	2.24e-13	IGHD	Control_CSF - Control_PBMC	B cells
-3.29284	7.28366	88.5439	3.14e-18	3.22e-12	FCER2	Control_CSF - Control_PBMC	B cells
-4.87347	8.2651	84.9845	1.23e-17	1.26e-11	TCL1A	Control_CSF - Control_PBMC	B cells
-1.37312	6.97123	83.3799	1.65e-17	1.7e-11	EBLN3P	Control_CSF - Control_PBMC	B cells
2.88577	6.2247	83.679	1.93e-17	1.98e-11	CXCR3	Control_CSF - Control_PBMC	B cells
-1.20886	9.81813	78.454	1.12e-16	1.15e-10	LIMD2	Control_CSF - Control_PBMC	B cells
-1.31512	8.52706	77.3793	1.71e-16	1.76e-10	ATP6V1G1	Control_CSF - Control_PBMC	B cells
-1.71927	6.88795	76.5904	2.34e-16	2.4e-10	BLOC1S2	Control_CSF - Control_PBMC	B cells
2.26541	5.66947	75.3284	4.19e-16	4.3e-10	THEMIS2	Control_CSF - Control_PBMC	B cells
-2.47763	7.23676	75.35	4.64e-16	4.76e-10	BACH2	Control_CSF - Control_PBMC	B cells
-2.36547	6.49761	74.9845	4.93e-16	5.06e-10	TSPAN13	Control_CSF - Control_PBMC	B cells
-2.75149	7.13423	74.2628	7.32e-16	7.51e-10	IL4R	Control_CSF - Control_PBMC	B cells
-1.73648	7.37023	73.4	8.28e-16	8.5e-10	IFNGR2	Control_CSF - Control_PBMC	B cells
-2.44574	9.02095	73.7025	9.28e-16	9.53e-10	IGHM	Control_CSF - Control_PBMC	B cells
4.48374	4.49635	72.6135	1.44e-15	1.48e-09	DUSP4	Control_CSF - Control_PBMC	B cells
-2.1005	7.54215	72.2943	1.48e-15	1.52e-09	NIBAN3	Control_CSF - Control_PBMC	B cells
3.01468	5.83182	72.5198	1.5e-15	1.54e-09	GSN	Control_CSF - Control_PBMC	B cells
8.9379	3.00922	72.5841	1.69e-15	1.73e-09	C1QC	Control_CSF - Control_PBMC	B cells
2.51685	4.20813	71.4693	1.79e-15	1.84e-09	TOX	Control_CSF - Control_PBMC	B cells
-1.98956	6.35897	71.005	2.17e-15	2.22e-09	CDCA7L	Control_CSF - Control_PBMC	B cells
-1.4436	7.10068	70.6474	2.49e-15	2.56e-09	ADK	Control_CSF - Control_PBMC	B cells
5.36393	2.68522	70.415	2.73e-15	2.81e-09	ATP8B4	Control_CSF - Control_PBMC	B cells
-1.22526	6.91949	69.4042	4.11e-15	4.21e-09	RNASEH2B	Control_CSF - Control_PBMC	B cells
7.29282	2.91009	69.4618	5.09e-15	5.22e-09	IDO1	Control_CSF - Control_PBMC	B cells
-2.27407	6.58451	69.1277	5.17e-15	5.31e-09	CD72	Control_CSF - Control_PBMC	B cells
2.19903	7.02476	68.886	6.2e-15	6.36e-09	S100A11	Control_CSF - Control_PBMC	B cells
-1.95228	8.69511	68.0503	8.25e-15	8.47e-09	LINC00926	Control_CSF - Control_PBMC	B cells
1.70805	5.61461	67.4468	9.06e-15	9.3e-09	CYP51A1	Control_CSF - Control_PBMC	B cells
-2.6678	6.07327	66.9576	1.24e-14	1.28e-08	C16orf74	Control_CSF - Control_PBMC	B cells
7.89528	2.77605	66.7722	1.62e-14	1.66e-08	C1QB	Control_CSF - Control_PBMC	B cells
1.65259	6.02007	65.7742	1.79e-14	1.84e-08	CTSC	Control_CSF - Control_PBMC	B cells
-1.66993	8.03775	65.6538	1.97e-14	2.03e-08	AFF3	Control_CSF - Control_PBMC	B cells
3.95202	4.74191	65.9581	2.05e-14	2.1e-08	ID2	Control_CSF - Control_PBMC	B cells
-4.62642	4.49888	65.2475	2.41e-14	2.48e-08	DBNDD1	Control_CSF - Control_PBMC	B cells
-0.99814	9.03269	64.4305	3.1e-14	3.18e-08	TAGLN2	Control_CSF - Control_PBMC	B cells
-2.38883	5.07803	64.4279	3.1e-14	3.18e-08	STRADB	Control_CSF - Control_PBMC	B cells
-1.73165	7.21817	64.2218	3.46e-14	3.55e-08	PLAC8	Control_CSF - Control_PBMC	B cells
-1.76606	7.9059	63.8033	4.39e-14	4.51e-08	HVCN1	Control_CSF - Control_PBMC	B cells
-1.53051	6.73897	62.6454	6.45e-14	6.62e-08	PLEKHF2	Control_CSF - Control_PBMC	B cells
-1.61504	7.01642	62.1328	7.97e-14	8.18e-08	CD40	Control_CSF - Control_PBMC	B cells
6.33765	3.71903	62.7129	8.19e-14	8.4e-08	FCRL4	Control_CSF - Control_PBMC	B cells
2.30715	7.27996	62.1566	9.51e-14	9.76e-08	HCST	Control_CSF - Control_PBMC	B cells
5.65648	3.27443	61.5989	9.94e-14	1.02e-07	GPR34	Control_CSF - Control_PBMC	B cells
2.36897	5.30349	61.4256	1.19e-13	1.23e-07	CD68	Control_CSF - Control_PBMC	B cells
-2.32811	5.70579	61.1148	1.25e-13	1.29e-07	BCL7A	Control_CSF - Control_PBMC	B cells
-1.25099	8.86453	60.689	1.45e-13	1.49e-07	UCP2	Control_CSF - Control_PBMC	B cells
-0.98313	7.48931	60.4994	1.57e-13	1.61e-07	SELENOF	Control_CSF - Control_PBMC	B cells
3.0661	3.46349	60.2607	1.73e-13	1.78e-07	DHCR24	Control_CSF - Control_PBMC	B cells
5.34128	4.52851	60.6135	1.79e-13	1.84e-07	ACY3	Control_CSF - Control_PBMC	B cells
-1.92906	7.06554	60.1602	1.97e-13	2.02e-07	FCRL1	Control_CSF - Control_PBMC	B cells
-1.47186	6.47638	59.8907	2.02e-13	2.07e-07	NT5C3A	Control_CSF - Control_PBMC	B cells
7.10099	2.83334	60.1881	2.08e-13	2.13e-07	C1QA	Control_CSF - Control_PBMC	B cells
-1.74248	6.45736	59.7712	2.12e-13	2.18e-07	AC243960.1	Control_CSF - Control_PBMC	B cells
1.97478	5.23204	59.6743	2.21e-13	2.27e-07	SAMSN1	Control_CSF - Control_PBMC	B cells
-0.89779	14.0139	59.6499	2.23e-13	2.29e-07	CD74	Control_CSF - Control_PBMC	B cells
4.39665	5.76564	59.9488	2.36e-13	2.42e-07	GZMK	Control_CSF - Control_PBMC	B cells
2.70788	5.25597	59.2968	2.95e-13	3.02e-07	CYTOR	Control_CSF - Control_PBMC	B cells
2.35859	4.47468	58.2259	4.05e-13	4.16e-07	ZMIZ1	Control_CSF - Control_PBMC	B cells
-1.17708	12.9223	57.9981	4.44e-13	4.56e-07	RPL18A	Control_CSF - Control_PBMC	B cells
-1.47689	6.0124	57.7908	4.84e-13	4.97e-07	FAM3C	Control_CSF - Control_PBMC	B cells
-0.90812	10.1023	57.5642	5.33e-13	5.47e-07	PNRC1	Control_CSF - Control_PBMC	B cells
4.95823	2.73478	56.9914	6.77e-13	6.95e-07	CCR5	Control_CSF - Control_PBMC	B cells
-1.36401	7.66833	56.9417	6.92e-13	7.1e-07	TSTD1	Control_CSF - Control_PBMC	B cells
-1.56499	7.30879	56.5772	8.09e-13	8.31e-07	NT5C	Control_CSF - Control_PBMC	B cells
4.84917	6.32354	56.9145	8.25e-13	8.47e-07	TYROBP	Control_CSF - Control_PBMC	B cells
-1.37191	8.09118	56.4689	8.44e-13	8.66e-07	RPL22L1	Control_CSF - Control_PBMC	B cells
-1.69877	6.10132	55.8765	1.08e-12	1.11e-06	RNF141	Control_CSF - Control_PBMC	B cells
4.29882	2.95997	54.7937	1.71e-12	1.76e-06	PSTPIP2	Control_CSF - Control_PBMC	B cells
3.63639	3.37957	54.0756	2.32e-12	2.38e-06	KCTD12	Control_CSF - Control_PBMC	B cells
-1.14724	6.50689	54.0402	2.35e-12	2.41e-06	IFNAR1	Control_CSF - Control_PBMC	B cells
-0.94061	7.52233	53.8402	2.56e-12	2.63e-06	PPP1CC	Control_CSF - Control_PBMC	B cells
-4.79278	3.74612	53.7583	2.65e-12	2.72e-06	SLC38A11	Control_CSF - Control_PBMC	B cells
-1.73009	5.44863	53.7055	2.71e-12	2.78e-06	VCPKMT	Control_CSF - Control_PBMC	B cells
1.61753	6.36736	53.7707	2.77e-12	2.85e-06	ZYX	Control_CSF - Control_PBMC	B cells
-1.79639	6.76171	53.7946	2.79e-12	2.86e-06	EAF2	Control_CSF - Control_PBMC	B cells
1.3048	7.29929	53.4512	3.02e-12	3.1e-06	IL10RA	Control_CSF - Control_PBMC	B cells
2.14226	5.61457	53.6883	3.07e-12	3.15e-06	BHLHE40	Control_CSF - Control_PBMC	B cells
-3.17185	4.99649	53.4917	3.2e-12	3.28e-06	AL161781.2	Control_CSF - Control_PBMC	B cells
-1.20087	7.18648	53.2734	3.26e-12	3.34e-06	TPD52	Control_CSF - Control_PBMC	B cells
-1.13417	11.9147	53.2701	3.26e-12	3.35e-06	RPS5	Control_CSF - Control_PBMC	B cells
-1.391	6.95062	53.0938	3.52e-12	3.61e-06	LSM10	Control_CSF - Control_PBMC	B cells
-1.21007	7.50186	52.4884	4.55e-12	4.67e-06	TMEM243	Control_CSF - Control_PBMC	B cells
-1.67293	6.21672	52.2612	5.01e-12	5.15e-06	GUCD1	Control_CSF - Control_PBMC	B cells
2.43577	5.59521	52.2591	5.68e-12	5.83e-06	RGCC	Control_CSF - Control_PBMC	B cells
-1.32704	6.81715	51.8127	6.07e-12	6.23e-06	PSMB8-AS1	Control_CSF - Control_PBMC	B cells
3.54677	7.41212	51.9322	6.64e-12	6.82e-06	IL32	Control_CSF - Control_PBMC	B cells
2.76977	4.23439	51.5112	7.49e-12	7.69e-06	NIBAN1	Control_CSF - Control_PBMC	B cells
-2.01034	5.77091	51.1372	8.32e-12	8.54e-06	BTLA	Control_CSF - Control_PBMC	B cells
-1.14468	7.15181	50.962	8.73e-12	8.97e-06	LMBRD1	Control_CSF - Control_PBMC	B cells
-1.18974	8.72222	50.885	9.03e-12	9.27e-06	FCMR	Control_CSF - Control_PBMC	B cells
4.749	3.02431	50.714	9.71e-12	9.97e-06	RASSF4	Control_CSF - Control_PBMC	B cells
-4.20637	4.58258	50.8723	9.99e-12	1.03e-05	TCL6	Control_CSF - Control_PBMC	B cells
-2.40244	4.60213	50.5432	1.05e-11	1.07e-05	ABCB4	Control_CSF - Control_PBMC	B cells
4.5335	5.2506	50.6987	1.12e-11	1.15e-05	AIF1	Control_CSF - Control_PBMC	B cells
6.34764	7.93515	50.2411	1.36e-11	1.4e-05	CST3	Control_CSF - Control_PBMC	B cells
3.23486	7.71016	50.1131	1.44e-11	1.47e-05	CCL5	Control_CSF - Control_PBMC	B cells
-3.0323	5.33899	50.0157	1.46e-11	1.5e-05	CD200	Control_CSF - Control_PBMC	B cells
-1.74673	5.77322	49.297	1.79e-11	1.83e-05	METTL21A	Control_CSF - Control_PBMC	B cells
3.42153	4.20438	49.5367	1.81e-11	1.85e-05	METRNL	Control_CSF - Control_PBMC	B cells
3.67743	5.61537	49.4563	1.9e-11	1.95e-05	GZMA	Control_CSF - Control_PBMC	B cells
-2.36488	5.94607	49.2735	1.96e-11	2.01e-05	COL19A1	Control_CSF - Control_PBMC	B cells
-1.72074	6.35838	49.0495	2.04e-11	2.09e-05	PNOC	Control_CSF - Control_PBMC	B cells
3.66239	4.5977	49.1918	2.11e-11	2.17e-05	PTMS	Control_CSF - Control_PBMC	B cells
1.59841	4.97613	48.6734	2.34e-11	2.4e-05	PTPN7	Control_CSF - Control_PBMC	B cells
-2.51299	4.74104	48.5791	2.43e-11	2.5e-05	AC007569.1	Control_CSF - Control_PBMC	B cells
1.59201	8.54587	48.6611	2.62e-11	2.68e-05	S100A4	Control_CSF - Control_PBMC	B cells
2.00215	4.81349	48.3938	2.69e-11	2.76e-05	SLC2A4RG	Control_CSF - Control_PBMC	B cells
3.30629	5.56775	48.5106	2.84e-11	2.92e-05	CD2	Control_CSF - Control_PBMC	B cells
-2.18114	4.72584	48.0602	3.05e-11	3.13e-05	AC093157.1	Control_CSF - Control_PBMC	B cells
-1.83691	6.23963	48.0381	3.14e-11	3.22e-05	MZB1	Control_CSF - Control_PBMC	B cells
-0.86151	11.4044	47.8888	3.28e-11	3.37e-05	RPS9	Control_CSF - Control_PBMC	B cells
1.24238	6.58643	47.7065	3.55e-11	3.65e-05	ANXA5	Control_CSF - Control_PBMC	B cells
3.06199	4.84236	47.9356	3.61e-11	3.7e-05	ITGAX	Control_CSF - Control_PBMC	B cells
2.83177	3.21949	47.6301	3.67e-11	3.77e-05	SLC30A1	Control_CSF - Control_PBMC	B cells
-1.01708	7.99217	47.347	4.15e-11	4.26e-05	SEC62	Control_CSF - Control_PBMC	B cells
2.2865	4.9062	47.5472	4.16e-11	4.27e-05	PAK1	Control_CSF - Control_PBMC	B cells
6.85722	5.78989	47.5486	4.29e-11	4.41e-05	S100B	Control_CSF - Control_PBMC	B cells
5.27597	2.56695	47.0343	4.75e-11	4.88e-05	CSF2RA	Control_CSF - Control_PBMC	B cells
-1.63051	5.91054	46.9165	5e-11	5.14e-05	RP9	Control_CSF - Control_PBMC	B cells
-1.53565	8.61764	46.9665	5.26e-11	5.4e-05	CD79B	Control_CSF - Control_PBMC	B cells
5.31773	2.65562	46.7771	5.32e-11	5.46e-05	GPAT3	Control_CSF - Control_PBMC	B cells
3.07102	3.65934	46.3264	6.47e-11	6.64e-05	PTAFR	Control_CSF - Control_PBMC	B cells
-1.01568	7.11996	46.3166	6.5e-11	6.67e-05	TNFRSF14	Control_CSF - Control_PBMC	B cells
-4.35876	4.49533	46.2275	7.38e-11	7.58e-05	KCNG1	Control_CSF - Control_PBMC	B cells
-3.52342	4.03672	45.7553	8.3e-11	8.52e-05	AC012236.1	Control_CSF - Control_PBMC	B cells
-0.72954	11.186	45.7503	8.31e-11	8.54e-05	RPL35	Control_CSF - Control_PBMC	B cells
-0.85605	13.2203	45.6688	8.62e-11	8.85e-05	RPL13	Control_CSF - Control_PBMC	B cells
-1.90153	5.3779	45.576	8.97e-11	9.21e-05	2023-03-03	Control_CSF - Control_PBMC	B cells
2.6908	6.0853	45.8111	9.06e-11	9.31e-05	SAMHD1	Control_CSF - Control_PBMC	B cells
4.04459	3.89034	45.7974	9.09e-11	9.33e-05	JAML	Control_CSF - Control_PBMC	B cells
-1.04808	8.766	45.3819	9.77e-11	0.0001	HMGN2	Control_CSF - Control_PBMC	B cells
-0.82193	12.1493	45.2533	1.03e-10	0.000106	RPL18	Control_CSF - Control_PBMC	B cells
-1.57938	8.07547	45.2997	1.08e-10	0.000111	SNHG7	Control_CSF - Control_PBMC	B cells
2.78519	3.44209	45.12	1.09e-10	0.000112	NAGA	Control_CSF - Control_PBMC	B cells
-0.97718	7.76044	45.0588	1.12e-10	0.000115	RASGRP2	Control_CSF - Control_PBMC	B cells
-1.10526	8.04205	44.9446	1.18e-10	0.000121	FOXP1	Control_CSF - Control_PBMC	B cells
3.10032	3.53003	44.94	1.18e-10	0.000122	PIK3R6	Control_CSF - Control_PBMC	B cells
-1.43428	12.3193	44.7667	1.37e-10	0.000141	MT-ATP6	Control_CSF - Control_PBMC	B cells
4.36158	2.58998	44.4618	1.46e-10	0.00015	LTC4S	Control_CSF - Control_PBMC	B cells
-1.13179	8.87158	44.4096	1.49e-10	0.000153	SNX3	Control_CSF - Control_PBMC	B cells
3.92599	2.93436	44.2839	1.58e-10	0.000162	MAF	Control_CSF - Control_PBMC	B cells
-0.88221	8.66094	44.1756	1.66e-10	0.00017	ERP29	Control_CSF - Control_PBMC	B cells
4.2834	3.15839	44.1374	1.68e-10	0.000173	CCR1	Control_CSF - Control_PBMC	B cells
-1.6555	10.2331	44.1496	1.83e-10	0.000188	DUSP1	Control_CSF - Control_PBMC	B cells
7.45	2.98255	44.7076	1.95e-10	0.0002	CD1E	Control_CSF - Control_PBMC	B cells
-4.8513	4.47868	44.0123	1.96e-10	0.000201	AL139020.1	Control_CSF - Control_PBMC	B cells
2.48037	4.43578	43.9275	2e-10	0.000205	CCDC88A	Control_CSF - Control_PBMC	B cells
-0.95368	8.12864	43.7378	2.01e-10	0.000206	SELENOH	Control_CSF - Control_PBMC	B cells
5.2508	2.86893	43.6816	2.06e-10	0.000211	XCL1	Control_CSF - Control_PBMC	B cells
3.51952	6.12364	43.8803	2.09e-10	0.000215	CST7	Control_CSF - Control_PBMC	B cells
4.46415	3.16377	43.5553	2.22e-10	0.000228	EOMES	Control_CSF - Control_PBMC	B cells
4.34403	3.2397	43.5791	2.31e-10	0.000237	IL18	Control_CSF - Control_PBMC	B cells
4.49764	2.57751	43.1783	2.57e-10	0.000264	GAS6	Control_CSF - Control_PBMC	B cells
2.30417	4.74437	43.2801	2.57e-10	0.000264	BHLHE41	Control_CSF - Control_PBMC	B cells
-0.97917	12.3775	43.0239	2.75e-10	0.000282	RPL29	Control_CSF - Control_PBMC	B cells
-1.2405	6.13632	42.6344	3.26e-10	0.000335	BLCAP	Control_CSF - Control_PBMC	B cells
-1.75726	5.085	42.6026	3.31e-10	0.00034	AC027097.1	Control_CSF - Control_PBMC	B cells
1.72428	7.20928	42.7269	3.42e-10	0.000352	GPR183	Control_CSF - Control_PBMC	B cells
4.96144	2.56314	42.3728	3.66e-10	0.000376	SLC8A1	Control_CSF - Control_PBMC	B cells
-0.93061	8.36327	42.3406	3.72e-10	0.000382	UBE2D2	Control_CSF - Control_PBMC	B cells
5.84968	3.03236	42.3091	4.09e-10	0.00042	CD14	Control_CSF - Control_PBMC	B cells
3.1497	3.60063	42.2122	4.09e-10	0.00042	RUNX2	Control_CSF - Control_PBMC	B cells
-0.96713	7.05341	41.845	4.63e-10	0.000475	MAF1	Control_CSF - Control_PBMC	B cells
3.83318	2.70101	41.7739	4.77e-10	0.00049	DST	Control_CSF - Control_PBMC	B cells
1.19328	5.95086	41.7326	4.86e-10	0.000499	LPXN	Control_CSF - Control_PBMC	B cells
3.22158	3.32455	41.6777	4.98e-10	0.000512	LDLR	Control_CSF - Control_PBMC	B cells
-2.63929	4.45855	41.6259	5.12e-10	0.000526	LIMS2	Control_CSF - Control_PBMC	B cells
4.56571	3.03159	41.5744	5.38e-10	0.000553	FLT3	Control_CSF - Control_PBMC	B cells
-1.02112	12.34	41.4348	5.55e-10	0.00057	RPL8	Control_CSF - Control_PBMC	B cells
-1.35127	7.15739	41.3114	5.92e-10	0.000607	MTSS1	Control_CSF - Control_PBMC	B cells
2.83078	4.47274	41.3949	6.13e-10	0.000629	PRDM1	Control_CSF - Control_PBMC	B cells
-1.41222	6.73315	41.2122	6.14e-10	0.00063	RUBCNL	Control_CSF - Control_PBMC	B cells
-0.88754	6.93409	41.1844	6.2e-10	0.000637	PNRC2	Control_CSF - Control_PBMC	B cells
-0.94977	13.0179	41.1345	6.34e-10	0.000651	RPS23	Control_CSF - Control_PBMC	B cells
-1.01934	6.94044	40.8082	7.33e-10	0.000752	LTA4H	Control_CSF - Control_PBMC	B cells
-1.03201	8.69169	40.6895	7.73e-10	0.000793	POLD4	Control_CSF - Control_PBMC	B cells
1.70016	4.5464	40.4371	8.64e-10	0.000887	SLC1A5	Control_CSF - Control_PBMC	B cells
-1.19336	5.78923	40.4174	8.72e-10	0.000895	C22orf39	Control_CSF - Control_PBMC	B cells
-0.793	7.46291	40.3693	8.91e-10	0.000915	NSD3	Control_CSF - Control_PBMC	B cells
-1.67441	5.52234	40.3146	9.13e-10	0.000937	LINC02245	Control_CSF - Control_PBMC	B cells
-0.77601	12.2924	40.3032	9.17e-10	0.000942	RPS15	Control_CSF - Control_PBMC	B cells
-1.00389	6.90547	40.2698	9.31e-10	0.000956	APPL1	Control_CSF - Control_PBMC	B cells
-1.47274	6.23726	40.1532	9.81e-10	0.001007	CAMK2D	Control_CSF - Control_PBMC	B cells
-1.22596	7.31921	39.9059	1.1e-09	0.001124	PDLIM1	Control_CSF - Control_PBMC	B cells
-1.38011	6.26204	39.8403	1.13e-09	0.001158	QRSL1	Control_CSF - Control_PBMC	B cells
1.55865	4.7588	39.8381	1.13e-09	0.001159	ABI3	Control_CSF - Control_PBMC	B cells
-1.93571	7.5002	39.9937	1.14e-09	0.001173	CALHM6	Control_CSF - Control_PBMC	B cells
-3.4552	5.70627	39.9332	1.18e-09	0.001211	IGLC1	Control_CSF - Control_PBMC	B cells
-0.90162	12.2577	39.6788	1.21e-09	0.001244	FAU	Control_CSF - Control_PBMC	B cells
-1.50426	6.93019	39.7484	1.22e-09	0.001254	CD22	Control_CSF - Control_PBMC	B cells
5.38716	4.55776	39.7229	1.3e-09	0.001332	MS4A6A	Control_CSF - Control_PBMC	B cells
1.89659	5.16509	39.5892	1.32e-09	0.001354	CMC1	Control_CSF - Control_PBMC	B cells
2.04487	5.53598	39.6315	1.33e-09	0.001368	LCP2	Control_CSF - Control_PBMC	B cells
2.52579	6.22153	39.6162	1.36e-09	0.001396	FYB1	Control_CSF - Control_PBMC	B cells
2.36073	4.58889	39.4916	1.4e-09	0.001439	DOK2	Control_CSF - Control_PBMC	B cells
6.34253	3.89779	39.4971	1.43e-09	0.001472	FCER1A	Control_CSF - Control_PBMC	B cells
4.4147	2.35357	39.203	1.5e-09	0.001539	GNA15	Control_CSF - Control_PBMC	B cells
4.43271	2.42201	38.8595	1.75e-09	0.001794	LPCAT2	Control_CSF - Control_PBMC	B cells
-1.26416	6.77628	38.6804	1.89e-09	0.001944	GNG7	Control_CSF - Control_PBMC	B cells
3.98237	2.59614	38.4772	2.07e-09	0.00213	HAVCR2	Control_CSF - Control_PBMC	B cells
2.13299	4.58256	38.4656	2.13e-09	0.002183	HMOX1	Control_CSF - Control_PBMC	B cells
-1.49537	10.5519	38.5724	2.13e-09	0.002186	JUNB	Control_CSF - Control_PBMC	B cells
3.00523	4.18396	38.5489	2.14e-09	0.002199	IL2RB	Control_CSF - Control_PBMC	B cells
1.97553	4.5679	38.4451	2.17e-09	0.002231	AHR	Control_CSF - Control_PBMC	B cells
4.30835	3.15825	38.3419	2.24e-09	0.002304	FSCN1	Control_CSF - Control_PBMC	B cells
1.34416	5.67436	38.1686	2.38e-09	0.002446	CD63	Control_CSF - Control_PBMC	B cells
-1.25122	5.45321	38.0526	2.51e-09	0.002577	C15orf40	Control_CSF - Control_PBMC	B cells
-1.08324	10.1914	37.9413	2.64e-09	0.002714	LTB	Control_CSF - Control_PBMC	B cells
-1.10309	7.32486	37.8177	2.79e-09	0.002863	CYB561A3	Control_CSF - Control_PBMC	B cells
-1.49754	5.0976	37.6397	3.02e-09	0.003102	ATP10D	Control_CSF - Control_PBMC	B cells
-0.90529	13.0977	37.616	3.05e-09	0.003135	RPL32	Control_CSF - Control_PBMC	B cells
1.95244	4.69024	37.6317	3.08e-09	0.003165	ARID3A	Control_CSF - Control_PBMC	B cells
3.5542	3.16246	37.5436	3.19e-09	0.003273	FCGR2A	Control_CSF - Control_PBMC	B cells
3.23579	2.985	37.3471	3.45e-09	0.003538	NFIL3	Control_CSF - Control_PBMC	B cells
-0.66858	8.62689	37.3208	3.49e-09	0.003581	DAZAP2	Control_CSF - Control_PBMC	B cells
-1.03677	6.80811	37.2697	3.57e-09	0.003664	DRAM2	Control_CSF - Control_PBMC	B cells
4.63944	2.83427	37.1987	3.82e-09	0.003926	CCL4L2	Control_CSF - Control_PBMC	B cells
-1.93845	5.75058	37.1927	3.84e-09	0.003947	LARGE2	Control_CSF - Control_PBMC	B cells
-1.77513	7.45268	37.2198	3.91e-09	0.004015	VPREB3	Control_CSF - Control_PBMC	B cells
-3.0354	3.87312	37.0534	3.93e-09	0.004039	TREML2	Control_CSF - Control_PBMC	B cells
-1.08056	6.02456	37.0072	4.02e-09	0.004124	MAP4K2	Control_CSF - Control_PBMC	B cells
-1.45486	5.57233	36.9533	4.12e-09	0.004226	LAIR1	Control_CSF - Control_PBMC	B cells
-1.62051	5.87811	36.9368	4.18e-09	0.004289	SIAH2	Control_CSF - Control_PBMC	B cells
-1.83891	5.28753	36.8597	4.29e-09	0.004408	MHENCR	Control_CSF - Control_PBMC	B cells
2.55973	5.66767	37.0046	4.34e-09	0.004457	RGS1	Control_CSF - Control_PBMC	B cells
7.15435	2.75903	37.2306	4.44e-09	0.004556	ENHO	Control_CSF - Control_PBMC	B cells
-0.68658	11.3321	36.6938	4.63e-09	0.004751	RACK1	Control_CSF - Control_PBMC	B cells
3.71164	3.06155	36.5409	4.96e-09	0.00509	LINC01871	Control_CSF - Control_PBMC	B cells
-2.1876	6.97032	36.6515	5.07e-09	0.005207	IGLC3	Control_CSF - Control_PBMC	B cells
2.83189	3.00361	36.3529	5.4e-09	0.005542	SCD	Control_CSF - Control_PBMC	B cells
1.47147	5.18342	36.3472	5.41e-09	0.005556	ITGAL	Control_CSF - Control_PBMC	B cells
-0.92879	6.21932	36.2915	5.55e-09	0.005698	SCAF4	Control_CSF - Control_PBMC	B cells
3.7456	2.79119	36.2661	5.61e-09	0.005763	OASL	Control_CSF - Control_PBMC	B cells
-1.20636	7.05016	36.1519	5.91e-09	0.006069	CCDC18-AS1	Control_CSF - Control_PBMC	B cells
-2.21975	4.80821	36.1854	5.91e-09	0.00607	AL121944.1	Control_CSF - Control_PBMC	B cells
-4.66194	3.55452	36.1241	5.99e-09	0.006146	ZDHHC19	Control_CSF - Control_PBMC	B cells
-0.7015	11.2891	36.0775	6.11e-09	0.006277	RPL15	Control_CSF - Control_PBMC	B cells
-1.32797	5.98994	36.0725	6.13e-09	0.006291	TRPT1	Control_CSF - Control_PBMC	B cells
-1.45159	13.1548	36.1662	6.26e-09	0.006429	MT-CO2	Control_CSF - Control_PBMC	B cells
3.00932	5.03592	36.1037	6.5e-09	0.006678	GZMM	Control_CSF - Control_PBMC	B cells
3.054	3.25407	35.917	6.57e-09	0.00675	FADS1	Control_CSF - Control_PBMC	B cells
4.93176	2.69171	35.9355	6.65e-09	0.006823	PLXDC2	Control_CSF - Control_PBMC	B cells
-1.17596	7.66279	35.7791	7.05e-09	0.00724	IRF8	Control_CSF - Control_PBMC	B cells
2.4409	3.80489	35.7674	7.1e-09	0.00729	SYTL3	Control_CSF - Control_PBMC	B cells
-0.90775	12.9667	35.6689	7.36e-09	0.007553	RPL19	Control_CSF - Control_PBMC	B cells
-1.35954	5.69656	35.6628	7.38e-09	0.007574	AGPAT5	Control_CSF - Control_PBMC	B cells
2.70031	4.66315	35.7659	7.54e-09	0.007743	PRKCH	Control_CSF - Control_PBMC	B cells
2.51164	4.10915	35.633	7.81e-09	0.008014	SLC35D2	Control_CSF - Control_PBMC	B cells
-1.00603	8.04019	35.5194	7.87e-09	0.008082	LBH	Control_CSF - Control_PBMC	B cells
1.73663	4.78465	35.507	7.92e-09	0.008128	MCOLN2	Control_CSF - Control_PBMC	B cells
-1.44637	6.1503	35.5057	7.97e-09	0.008182	GABPB1-AS1	Control_CSF - Control_PBMC	B cells
-0.65001	9.8483	35.4708	8.05e-09	0.008262	COX4I1	Control_CSF - Control_PBMC	B cells
4.35823	4.39204	35.5616	8.3e-09	0.008523	CEBPD	Control_CSF - Control_PBMC	B cells
-1.48906	5.39143	35.3865	8.36e-09	0.008585	KMO	Control_CSF - Control_PBMC	B cells
-1.17257	6.46312	35.384	8.37e-09	0.008595	MIEN1	Control_CSF - Control_PBMC	B cells
1.72361	4.93672	35.3112	8.79e-09	0.009021	IQGAP2	Control_CSF - Control_PBMC	B cells
-1.00381	7.07909	35.2679	8.82e-09	0.00906	SLC44A2	Control_CSF - Control_PBMC	B cells
-1.2797	6.3936	35.2474	8.91e-09	0.009144	SNX29	Control_CSF - Control_PBMC	B cells
2.68397	7.01452	35.2302	9.64e-09	0.009895	CD3E	Control_CSF - Control_PBMC	B cells
1.39183	6.64627	35.1436	9.74e-09	0.010001	DDIT4	Control_CSF - Control_PBMC	B cells
-1.2729	5.96821	35.0123	9.91e-09	0.010175	RRAS2	Control_CSF - Control_PBMC	B cells
3.04724	3.39657	35.0085	9.93e-09	0.010193	CCR2	Control_CSF - Control_PBMC	B cells
1.49468	6.44344	35.1004	1.01e-08	0.01032	ARL4C	Control_CSF - Control_PBMC	B cells
2.84687	4.17827	35.1003	1.01e-08	0.010352	SAMD3	Control_CSF - Control_PBMC	B cells
-0.91036	8.49425	34.6987	1.14e-08	0.011734	ANAPC16	Control_CSF - Control_PBMC	B cells
3.94898	3.299	34.7696	1.17e-08	0.01204	CD302	Control_CSF - Control_PBMC	B cells
4.76659	2.73129	34.6885	1.19e-08	0.012228	CSF1R	Control_CSF - Control_PBMC	B cells
-0.90554	12.4742	34.4503	1.28e-08	0.01314	RPL12	Control_CSF - Control_PBMC	B cells
2.34809	4.09045	34.4511	1.29e-08	0.013252	HSPA1A	Control_CSF - Control_PBMC	B cells
-1.50146	5.51406	34.4162	1.3e-08	0.013346	DEF8	Control_CSF - Control_PBMC	B cells
-1.13944	7.59543	34.3924	1.32e-08	0.013556	CXXC5	Control_CSF - Control_PBMC	B cells
3.58426	2.50185	34.3334	1.35e-08	0.013858	PPP2R2B	Control_CSF - Control_PBMC	B cells
4.25063	3.00208	34.3817	1.37e-08	0.014034	IGSF6	Control_CSF - Control_PBMC	B cells
2.5664	3.53607	34.1797	1.45e-08	0.014864	ARHGAP21	Control_CSF - Control_PBMC	B cells
-0.87319	12.2197	34.1736	1.45e-08	0.014906	RPL7A	Control_CSF - Control_PBMC	B cells
1.39528	5.34168	34.1328	1.48e-08	0.015185	MYO1F	Control_CSF - Control_PBMC	B cells
-1.52214	5.47827	34.1246	1.48e-08	0.015243	ILF3-DT	Control_CSF - Control_PBMC	B cells
-0.57629	8.96488	34.084	1.51e-08	0.015528	HNRNPDL	Control_CSF - Control_PBMC	B cells
-1.30646	5.57556	34.0527	1.53e-08	0.015751	DOP1B	Control_CSF - Control_PBMC	B cells
-0.77823	7.90013	34.0033	1.57e-08	0.01611	HNRNPA0	Control_CSF - Control_PBMC	B cells
-0.87864	9.69502	33.8827	1.66e-08	0.017022	CCNI	Control_CSF - Control_PBMC	B cells
-0.66319	12.6255	33.8388	1.69e-08	0.017366	RPS27A	Control_CSF - Control_PBMC	B cells
1.30776	5.71334	33.8156	1.71e-08	0.017565	CTSB	Control_CSF - Control_PBMC	B cells
4.1222	5.07993	33.9375	1.73e-08	0.017742	FCER1G	Control_CSF - Control_PBMC	B cells
0.780492	6.82913	33.6157	1.87e-08	0.019229	MBP	Control_CSF - Control_PBMC	B cells
-1.02613	6.81299	33.6073	1.88e-08	0.019303	DCK	Control_CSF - Control_PBMC	B cells
3.28178	4.86658	33.6808	1.94e-08	0.019926	CD8A	Control_CSF - Control_PBMC	B cells
-0.87208	8.07492	33.5069	1.97e-08	0.02021	PTPN6	Control_CSF - Control_PBMC	B cells
-0.86759	12.7455	33.4073	2.06e-08	0.021152	RPS19	Control_CSF - Control_PBMC	B cells
-1.06776	7.61042	33.3857	2.08e-08	0.021362	TAGAP	Control_CSF - Control_PBMC	B cells
-2.90804	4.01045	33.2904	2.21e-08	0.022667	AL034397.3	Control_CSF - Control_PBMC	B cells
-1.63251	5.49434	33.1949	2.27e-08	0.023311	KHDRBS2	Control_CSF - Control_PBMC	B cells
-0.85105	7.15104	33.1866	2.28e-08	0.023399	PPP3CC	Control_CSF - Control_PBMC	B cells
1.37136	5.99835	33.1408	2.39e-08	0.024569	ACTN4	Control_CSF - Control_PBMC	B cells
3.18429	2.72619	33.0642	2.41e-08	0.024749	ATP1B1	Control_CSF - Control_PBMC	B cells
-1.09854	5.7794	33.0145	2.47e-08	0.025319	CCDC32	Control_CSF - Control_PBMC	B cells
-0.90334	6.58492	32.9611	2.53e-08	0.025946	MFF	Control_CSF - Control_PBMC	B cells
3.8016	3.33388	32.9853	2.56e-08	0.026256	EGR2	Control_CSF - Control_PBMC	B cells
-1.78715	6.1291	32.9699	2.64e-08	0.027071	IGHV5-78	Control_CSF - Control_PBMC	B cells
3.4594	2.88412	32.8571	2.65e-08	0.027213	SPATS2L	Control_CSF - Control_PBMC	B cells
2.51512	3.85554	32.8825	2.66e-08	0.027342	HSPA1B	Control_CSF - Control_PBMC	B cells
2.86111	4.40581	32.9119	2.74e-08	0.028179	SPN	Control_CSF - Control_PBMC	B cells
-1.69198	4.43491	32.6408	2.93e-08	0.030052	C11orf80	Control_CSF - Control_PBMC	B cells
2.70646	2.99222	32.6123	2.97e-08	0.030447	CLNK	Control_CSF - Control_PBMC	B cells
1.42294	4.69605	32.5708	3.02e-08	0.031032	CD58	Control_CSF - Control_PBMC	B cells
-1.10544	6.18003	32.5654	3.03e-08	0.031109	PNKD	Control_CSF - Control_PBMC	B cells
1.69514	4.34257	32.3662	3.32e-08	0.034089	C15orf39	Control_CSF - Control_PBMC	B cells
-1.34411	5.16871	32.3639	3.32e-08	0.034125	TCEA2	Control_CSF - Control_PBMC	B cells
-0.87612	8.22713	32.3633	3.32e-08	0.034134	LSM7	Control_CSF - Control_PBMC	B cells
-0.77116	7.80212	32.3451	3.35e-08	0.034422	TBC1D10C	Control_CSF - Control_PBMC	B cells
-0.9797	6.26264	32.2959	3.43e-08	0.035208	RCN2	Control_CSF - Control_PBMC	B cells
-1.58379	6.20665	32.3489	3.45e-08	0.035406	NUP58	Control_CSF - Control_PBMC	B cells
3.08342	3.98326	32.3766	3.5e-08	0.035943	CD4	Control_CSF - Control_PBMC	B cells
3.90234	2.47742	32.2728	3.59e-08	0.036811	TRAV3	Control_CSF - Control_PBMC	B cells
-1.28014	5.44598	32.187	3.61e-08	0.037015	SMAD3	Control_CSF - Control_PBMC	B cells
-0.96254	6.68766	32.0452	3.85e-08	0.03951	ARHGAP17	Control_CSF - Control_PBMC	B cells
-1.2216	7.95414	32.0991	3.86e-08	0.039634	TUBA1A	Control_CSF - Control_PBMC	B cells
-1.14396	6.31337	32.0021	3.93e-08	0.040301	DUSP22	Control_CSF - Control_PBMC	B cells
1.7799	5.27494	32.0082	4.09e-08	0.042011	EHBP1L1	Control_CSF - Control_PBMC	B cells
0.868681	6.89387	31.9027	4.11e-08	0.042187	TRABD	Control_CSF - Control_PBMC	B cells
-0.87435	7.94332	31.8576	4.2e-08	0.043072	PHB2	Control_CSF - Control_PBMC	B cells
1.4225	4.98317	31.8563	4.2e-08	0.043097	PLCB2	Control_CSF - Control_PBMC	B cells
2.07705	4.15518	31.8574	4.23e-08	0.043455	MT1X	Control_CSF - Control_PBMC	B cells
-0.8702	12.5691	31.7761	4.36e-08	0.04472	RPS13	Control_CSF - Control_PBMC	B cells
-0.88844	6.76241	31.7353	4.44e-08	0.045568	CNOT7	Control_CSF - Control_PBMC	B cells
-1.05036	5.68944	31.7273	4.45e-08	0.045736	KLHDC2	Control_CSF - Control_PBMC	B cells
-1.61633	5.37301	31.7036	4.5e-08	0.046238	PIP5K1B	Control_CSF - Control_PBMC	B cells
3.81333	2.5826	31.6877	4.54e-08	0.046578	NLRP3	Control_CSF - Control_PBMC	B cells
0.827655	8.13106	33.4604	2.01e-08	0.020644	SNX2	MS_CSF - Control_CSF	B cells
-2.58321	7.54941	591.898	5.67e-69	5.82e-63	PLPP5	MS_CSF - MS_PBMC	B cells
3.26779	6.2247	463.716	2.83e-59	2.91e-53	CXCR3	MS_CSF - MS_PBMC	B cells
-2.88211	7.28366	434.379	6.86e-57	7.05e-51	FCER2	MS_CSF - MS_PBMC	B cells
-2.54244	7.13423	400.798	3.26e-54	3.35e-48	IL4R	MS_CSF - MS_PBMC	B cells
1.38109	6.89387	369.798	1.74e-52	1.78e-46	TRABD	MS_CSF - MS_PBMC	B cells
3.16175	3.46349	316.138	2.44e-47	2.51e-41	DHCR24	MS_CSF - MS_PBMC	B cells
1.67039	5.61461	304.897	3.36e-46	3.45e-40	CYP51A1	MS_CSF - MS_PBMC	B cells
-1.18698	6.90683	299.958	1.08e-45	1.11e-39	ZCCHC7	MS_CSF - MS_PBMC	B cells
-2.23197	6.89789	305.962	1.57e-45	1.61e-39	IGHD	MS_CSF - MS_PBMC	B cells
-1.07678	6.97123	296.936	2.22e-45	2.28e-39	EBLN3P	MS_CSF - MS_PBMC	B cells
-2.21456	5.94607	301.24	2.97e-45	3.05e-39	COL19A1	MS_CSF - MS_PBMC	B cells
-3.44211	3.74612	289.196	1.42e-44	1.46e-38	SLC38A11	MS_CSF - MS_PBMC	B cells
6.2772	3.71903	299.658	1.8e-44	1.85e-38	FCRL4	MS_CSF - MS_PBMC	B cells
-1.56267	6.45736	286.243	2.92e-44	3e-38	AC243960.1	MS_CSF - MS_PBMC	B cells
2.73426	5.25597	291.736	3.33e-44	3.41e-38	CYTOR	MS_CSF - MS_PBMC	B cells
4.81543	3.27443	274.597	5.12e-43	5.26e-37	GPR34	MS_CSF - MS_PBMC	B cells
-3.217	8.2651	280.546	7.59e-43	7.79e-37	TCL1A	MS_CSF - MS_PBMC	B cells
-1.47909	7.21817	271.752	1.29e-42	1.33e-36	PLAC8	MS_CSF - MS_PBMC	B cells
-2.80139	4.49888	273.234	1.49e-42	1.53e-36	DBNDD1	MS_CSF - MS_PBMC	B cells
-1.71413	6.49761	263.735	1.62e-41	1.66e-35	TSPAN13	MS_CSF - MS_PBMC	B cells
-1.76558	5.07803	255.57	6.32e-41	6.49e-35	STRADB	MS_CSF - MS_PBMC	B cells
2.38717	4.58256	255.988	8.41e-41	8.64e-35	HMOX1	MS_CSF - MS_PBMC	B cells
-2.65195	5.33899	259.488	9.07e-41	9.31e-35	CD200	MS_CSF - MS_PBMC	B cells
-1.85616	6.07327	250.26	6e-40	6.16e-34	C16orf74	MS_CSF - MS_PBMC	B cells
1.79814	5.23204	245.06	9.76e-40	1e-33	SAMSN1	MS_CSF - MS_PBMC	B cells
1.78889	4.86363	241.53	2.48e-39	2.54e-33	MSMO1	MS_CSF - MS_PBMC	B cells
1.32219	7.29929	241.453	2.53e-39	2.6e-33	IL10RA	MS_CSF - MS_PBMC	B cells
4.20717	2.80118	240.641	3.14e-39	3.22e-33	CCR5AS	MS_CSF - MS_PBMC	B cells
4.40539	4.49635	241.84	9.9e-39	1.02e-32	DUSP4	MS_CSF - MS_PBMC	B cells
-1.12002	7.10068	235.096	1.38e-38	1.41e-32	ADK	MS_CSF - MS_PBMC	B cells
-1.73278	7.23676	236.871	2.58e-38	2.64e-32	BACH2	MS_CSF - MS_PBMC	B cells
-5.14166	2.74938	239.917	3.53e-38	3.63e-32	TUBB1	MS_CSF - MS_PBMC	B cells
7.32174	3.90107	236.264	5.79e-38	5.94e-32	CCL22	MS_CSF - MS_PBMC	B cells
-1.6494	5.77091	228.183	1.18e-37	1.21e-31	BTLA	MS_CSF - MS_PBMC	B cells
-1.63795	5.28753	223.782	2.97e-37	3.04e-31	MHENCR	MS_CSF - MS_PBMC	B cells
1.73338	5.66947	223.089	5.57e-37	5.71e-31	THEMIS2	MS_CSF - MS_PBMC	B cells
-1.90406	7.5002	217.928	5.09e-36	5.22e-30	CALHM6	MS_CSF - MS_PBMC	B cells
3.02899	4.03534	215.249	5.93e-36	6.09e-30	AC104699.1	MS_CSF - MS_PBMC	B cells
1.75335	4.5464	211.99	7.85e-36	8.06e-30	SLC1A5	MS_CSF - MS_PBMC	B cells
-1.38801	5.57233	210.731	1.12e-35	1.15e-29	LAIR1	MS_CSF - MS_PBMC	B cells
-2.16772	4.58146	211.11	1.2e-35	1.23e-29	GCNT1	MS_CSF - MS_PBMC	B cells
-1.59045	5.70579	211.058	1.27e-35	1.3e-29	BCL7A	MS_CSF - MS_PBMC	B cells
1.80359	4.48761	210.118	1.33e-35	1.37e-29	SLC16A3	MS_CSF - MS_PBMC	B cells
-1.56199	6.58451	211.266	1.88e-35	1.94e-29	CD72	MS_CSF - MS_PBMC	B cells
-3.94021	3.5803	209.854	2.2e-35	2.26e-29	NRGN	MS_CSF - MS_PBMC	B cells
1.94365	4.4895	207.567	2.74e-35	2.81e-29	LINC00426	MS_CSF - MS_PBMC	B cells
0.964518	7.27332	207.229	3.02e-35	3.1e-29	FDFT1	MS_CSF - MS_PBMC	B cells
-1.27607	4.88564	205.181	5.4e-35	5.55e-29	DDHD2	MS_CSF - MS_PBMC	B cells
-1.2456	8.03775	200.66	2.61e-34	2.68e-28	AFF3	MS_CSF - MS_PBMC	B cells
-1.66954	4.60213	194.179	1.3e-33	1.33e-27	ABCB4	MS_CSF - MS_PBMC	B cells
2.70397	3.53003	193.826	1.44e-33	1.47e-27	PIK3R6	MS_CSF - MS_PBMC	B cells
2.15709	4.74437	191.384	4.97e-33	5.1e-27	BHLHE41	MS_CSF - MS_PBMC	B cells
-4.94091	4.36556	199.888	9.04e-33	9.28e-27	PPBP	MS_CSF - MS_PBMC	B cells
-1.15946	6.54245	184.906	2e-32	2.05e-26	LYST	MS_CSF - MS_PBMC	B cells
-1.34271	5.52234	184.506	2.25e-32	2.31e-26	LINC02245	MS_CSF - MS_PBMC	B cells
-2.00045	4.99649	184.982	3.36e-32	3.45e-26	AL161781.2	MS_CSF - MS_PBMC	B cells
2.64487	4.57855	185.653	3.99e-32	4.09e-26	SOX5	MS_CSF - MS_PBMC	B cells
-2.53995	4.58258	183.725	6.02e-32	6.18e-26	TCL6	MS_CSF - MS_PBMC	B cells
-1.24751	6.23726	180.721	7.01e-32	7.19e-26	CAMK2D	MS_CSF - MS_PBMC	B cells
-1.23668	5.74913	179.99	8.73e-32	8.97e-26	GABPB1-IT1	MS_CSF - MS_PBMC	B cells
1.12959	6.15249	179.757	9.37e-32	9.62e-26	SREBF2	MS_CSF - MS_PBMC	B cells
2.81005	3.00361	179.594	9.84e-32	1.01e-25	SCD	MS_CSF - MS_PBMC	B cells
-0.9919	6.47638	179.358	1.06e-31	1.09e-25	NT5C3A	MS_CSF - MS_PBMC	B cells
-0.96949	11.9147	179.23	1.1e-31	1.13e-25	RPS5	MS_CSF - MS_PBMC	B cells
-1.12736	5.96821	178.738	1.27e-31	1.31e-25	RRAS2	MS_CSF - MS_PBMC	B cells
-0.97787	8.04205	178.574	1.34e-31	1.38e-25	FOXP1	MS_CSF - MS_PBMC	B cells
-1.44785	4.93226	177.556	1.82e-31	1.87e-25	SH3BP2	MS_CSF - MS_PBMC	B cells
-0.95969	12.9223	177.318	1.96e-31	2.01e-25	RPL18A	MS_CSF - MS_PBMC	B cells
1.10523	5.95086	177.169	2.05e-31	2.1e-25	LPXN	MS_CSF - MS_PBMC	B cells
-0.94598	8.78381	176.638	2.41e-31	2.47e-25	NCF1	MS_CSF - MS_PBMC	B cells
2.34606	3.89271	176.374	2.74e-31	2.82e-25	BCAR3	MS_CSF - MS_PBMC	B cells
-0.87583	8.52706	175.966	2.96e-31	3.03e-25	ATP6V1G1	MS_CSF - MS_PBMC	B cells
2.92873	3.25407	172.993	7.32e-31	7.52e-25	FADS1	MS_CSF - MS_PBMC	B cells
1.40844	4.69605	172.32	9e-31	9.24e-25	CD58	MS_CSF - MS_PBMC	B cells
-1.41682	5.13982	172.175	9.41e-31	9.66e-25	SESTD1	MS_CSF - MS_PBMC	B cells
-1.8415	4.71637	171.793	1.24e-30	1.28e-24	ADARB1	MS_CSF - MS_PBMC	B cells
-1.31882	7.54215	172.639	1.4e-30	1.44e-24	NIBAN3	MS_CSF - MS_PBMC	B cells
1.43584	4.7588	170.713	1.48e-30	1.51e-24	ABI3	MS_CSF - MS_PBMC	B cells
1.40282	5.84623	170.933	1.58e-30	1.62e-24	SKIL	MS_CSF - MS_PBMC	B cells
-4.52393	2.87563	180.131	1.61e-30	1.65e-24	PF4	MS_CSF - MS_PBMC	B cells
1.81383	4.86812	171.258	1.78e-30	1.83e-24	LIMK1	MS_CSF - MS_PBMC	B cells
-0.74287	9.03269	169.938	1.87e-30	1.92e-24	TAGLN2	MS_CSF - MS_PBMC	B cells
3.0406	3.14477	169.399	2.21e-30	2.27e-24	TGM2	MS_CSF - MS_PBMC	B cells
-3.02931	4.47868	168.661	6.44e-30	6.61e-24	AL139020.1	MS_CSF - MS_PBMC	B cells
1.18335	6.02007	164.796	9.24e-30	9.49e-24	CTSC	MS_CSF - MS_PBMC	B cells
2.26306	5.83182	167.518	9.73e-30	9.99e-24	GSN	MS_CSF - MS_PBMC	B cells
-2.59718	4.49533	166.315	1.17e-29	1.21e-23	KCNG1	MS_CSF - MS_PBMC	B cells
-0.99352	7.22064	163.895	1.22e-29	1.26e-23	EIF1B	MS_CSF - MS_PBMC	B cells
1.01882	5.81757	163.785	1.27e-29	1.3e-23	FDPS	MS_CSF - MS_PBMC	B cells
1.73835	5.30349	164.757	1.61e-29	1.65e-23	CD68	MS_CSF - MS_PBMC	B cells
-0.76111	13.2203	161.174	2.88e-29	2.95e-23	RPL13	MS_CSF - MS_PBMC	B cells
1.95835	5.59521	163.426	3.09e-29	3.17e-23	RGCC	MS_CSF - MS_PBMC	B cells
1.82343	5.61457	163.065	3.18e-29	3.27e-23	BHLHE40	MS_CSF - MS_PBMC	B cells
4.05631	4.52851	162.53	4.55e-29	4.67e-23	ACY3	MS_CSF - MS_PBMC	B cells
-0.85267	6.90547	159.634	4.68e-29	4.8e-23	APPL1	MS_CSF - MS_PBMC	B cells
-2.09727	4.06637	159.217	5.56e-29	5.71e-23	ZNF667-AS1	MS_CSF - MS_PBMC	B cells
2.1893	5.00169	161.447	5.73e-29	5.88e-23	SIGLEC6	MS_CSF - MS_PBMC	B cells
2.62892	3.32455	158.957	5.79e-29	5.95e-23	LDLR	MS_CSF - MS_PBMC	B cells
-1.2636	5.39143	158.356	7.01e-29	7.19e-23	KMO	MS_CSF - MS_PBMC	B cells
1.95705	4.81905	159.894	7.04e-29	7.23e-23	ZBTB32	MS_CSF - MS_PBMC	B cells
-1.00229	8.09118	158.091	7.62e-29	7.82e-23	RPL22L1	MS_CSF - MS_PBMC	B cells
-1.22701	6.1503	158.115	8.13e-29	8.35e-23	GABPB1-AS1	MS_CSF - MS_PBMC	B cells
-1.9997	3.60227	157.804	8.35e-29	8.57e-23	TPST1	MS_CSF - MS_PBMC	B cells
1.60974	6.88643	159.82	9.37e-29	9.62e-23	TNFRSF13B	MS_CSF - MS_PBMC	B cells
-1.45856	5.73217	158.076	1.14e-28	1.17e-22	ZNF318	MS_CSF - MS_PBMC	B cells
-1.10738	6.3936	156.525	1.25e-28	1.29e-22	SNX29	MS_CSF - MS_PBMC	B cells
1.5273	8.3286	158.258	1.54e-28	1.58e-22	IFI30	MS_CSF - MS_PBMC	B cells
-1.26046	5.47827	155.413	1.79e-28	1.83e-22	ILF3-DT	MS_CSF - MS_PBMC	B cells
1.6488	7.02476	157.676	1.85e-28	1.9e-22	S100A11	MS_CSF - MS_PBMC	B cells
3.00789	4.5977	157.583	2.02e-28	2.07e-22	PTMS	MS_CSF - MS_PBMC	B cells
0.82432	8.55279	154.594	2.32e-28	2.38e-22	EMP3	MS_CSF - MS_PBMC	B cells
2.23148	3.65934	153.842	2.95e-28	3.03e-22	PTAFR	MS_CSF - MS_PBMC	B cells
-0.822	8.13106	153.696	3.1e-28	3.18e-22	SNX2	MS_CSF - MS_PBMC	B cells
2.33199	4.28433	155.418	3.12e-28	3.2e-22	SYNGR1	MS_CSF - MS_PBMC	B cells
-1.59474	6.51522	154.964	4.14e-28	4.25e-22	ARL4A	MS_CSF - MS_PBMC	B cells
-1.93455	4.2407	152.656	4.8e-28	4.93e-22	ABCA1	MS_CSF - MS_PBMC	B cells
1.07015	7.62742	152.44	4.83e-28	4.96e-22	CTSH	MS_CSF - MS_PBMC	B cells
-1.40168	4.72584	151.959	5.41e-28	5.55e-22	AC093157.1	MS_CSF - MS_PBMC	B cells
-0.68866	10.1023	151.44	6.39e-28	6.56e-22	PNRC1	MS_CSF - MS_PBMC	B cells
-0.88102	7.50186	151.353	6.57e-28	6.75e-22	TMEM243	MS_CSF - MS_PBMC	B cells
1.82141	5.42127	152.128	9.31e-28	9.56e-22	CD70	MS_CSF - MS_PBMC	B cells
-0.83783	6.94044	148.143	1.86e-27	1.91e-21	LTA4H	MS_CSF - MS_PBMC	B cells
-1.22892	7.06554	148.725	2.24e-27	2.3e-21	FCRL1	MS_CSF - MS_PBMC	B cells
2.69396	3.52395	146.75	3.37e-27	3.46e-21	AC020914.1	MS_CSF - MS_PBMC	B cells
1.05228	7.3371	145.841	4e-27	4.1e-21	CAPG	MS_CSF - MS_PBMC	B cells
-4.75345	4.81947	149.139	4.78e-27	4.91e-21	S100A8	MS_CSF - MS_PBMC	B cells
3.27734	3.02606	143.868	7.5e-27	7.7e-21	OSTN-AS1	MS_CSF - MS_PBMC	B cells
2.3489	4.84236	145.745	8.22e-27	8.44e-21	ITGAX	MS_CSF - MS_PBMC	B cells
-1.10115	5.4859	143.504	8.45e-27	8.68e-21	SSBP2	MS_CSF - MS_PBMC	B cells
-1.11423	5.0976	143.457	8.59e-27	8.81e-21	ATP10D	MS_CSF - MS_PBMC	B cells
1.65965	4.69024	143.409	1.02e-26	1.05e-20	ARID3A	MS_CSF - MS_PBMC	B cells
-0.92917	7.66833	142.585	1.14e-26	1.17e-20	TSTD1	MS_CSF - MS_PBMC	B cells
-0.84557	6.37565	142.502	1.18e-26	1.21e-20	PCGF5	MS_CSF - MS_PBMC	B cells
-0.78272	7.99217	141.665	1.55e-26	1.59e-20	SEC62	MS_CSF - MS_PBMC	B cells
-0.65682	11.2891	141.03	1.91e-26	1.96e-20	RPL15	MS_CSF - MS_PBMC	B cells
-3.04828	3.79131	142.253	2.09e-26	2.15e-20	IL6	MS_CSF - MS_PBMC	B cells
-0.64818	7.46291	138.85	3.94e-26	4.04e-20	NSD3	MS_CSF - MS_PBMC	B cells
1.86604	4.57992	139.7	4.25e-26	4.37e-20	FAS	MS_CSF - MS_PBMC	B cells
-0.82433	12.3775	138.44	4.51e-26	4.63e-20	RPL29	MS_CSF - MS_PBMC	B cells
1.21174	4.97613	138.291	4.74e-26	4.87e-20	PTPN7	MS_CSF - MS_PBMC	B cells
-0.6788	12.1493	138.215	4.86e-26	4.99e-20	RPL18	MS_CSF - MS_PBMC	B cells
-1.79041	5.33833	139.621	5.32e-26	5.46e-20	PRR7	MS_CSF - MS_PBMC	B cells
-0.81784	13.0179	137.726	5.72e-26	5.88e-20	RPS23	MS_CSF - MS_PBMC	B cells
-0.85015	13.5368	137.533	6.1e-26	6.27e-20	RPL10	MS_CSF - MS_PBMC	B cells
1.60544	4.4071	137.151	6.93e-26	7.12e-20	CALHM2	MS_CSF - MS_PBMC	B cells
-0.8509	12.4742	136.859	7.64e-26	7.84e-20	RPL12	MS_CSF - MS_PBMC	B cells
1.15148	6.3695	136.937	8.92e-26	9.16e-20	ITGB7	MS_CSF - MS_PBMC	B cells
-4.34179	4.58734	138.26	9.63e-26	9.89e-20	S100A9	MS_CSF - MS_PBMC	B cells
-0.92284	6.88795	135.847	1.07e-25	1.1e-19	BLOC1S2	MS_CSF - MS_PBMC	B cells
-0.79221	13.3504	134.978	1.43e-25	1.47e-19	RPS12	MS_CSF - MS_PBMC	B cells
-2.32993	3.33172	133.995	2e-25	2.05e-19	VAV3-AS1	MS_CSF - MS_PBMC	B cells
-0.6774	11.4044	133.973	2.01e-25	2.06e-19	RPS9	MS_CSF - MS_PBMC	B cells
1.57972	4.47468	133.934	2.07e-25	2.12e-19	ZMIZ1	MS_CSF - MS_PBMC	B cells
0.860231	6.32585	133.824	2.11e-25	2.17e-19	TCIRG1	MS_CSF - MS_PBMC	B cells
-1.05466	6.35897	132.277	3.61e-25	3.7e-19	CDCA7L	MS_CSF - MS_PBMC	B cells
0.711877	6.82913	131.836	4.14e-25	4.25e-19	MBP	MS_CSF - MS_PBMC	B cells
-1.29734	10.2331	133.383	4.3e-25	4.41e-19	DUSP1	MS_CSF - MS_PBMC	B cells
-1.08681	5.91054	131.586	4.5e-25	4.62e-19	RP9	MS_CSF - MS_PBMC	B cells
-1.49409	4.89011	131.677	4.73e-25	4.86e-19	COQ7	MS_CSF - MS_PBMC	B cells
1.17573	5.15235	130.97	5.55e-25	5.69e-19	ACAT2	MS_CSF - MS_PBMC	B cells
-0.77209	11.1528	130.732	6.01e-25	6.17e-19	CD37	MS_CSF - MS_PBMC	B cells
1.05459	8.45866	131.053	6.75e-25	6.93e-19	HERPUD1	MS_CSF - MS_PBMC	B cells
-1.79396	4.03672	130.317	6.92e-25	7.11e-19	AC012236.1	MS_CSF - MS_PBMC	B cells
-0.9845	5.44598	130.034	7.62e-25	7.82e-19	SMAD3	MS_CSF - MS_PBMC	B cells
1.45884	6.47728	130.257	1.23e-24	1.26e-18	PREX1	MS_CSF - MS_PBMC	B cells
1.09808	5.67436	128.398	1.33e-24	1.37e-18	CD63	MS_CSF - MS_PBMC	B cells
-1.58926	4.19257	128.259	1.39e-24	1.43e-18	AC104971.3	MS_CSF - MS_PBMC	B cells
1.49479	4.22626	128.181	1.43e-24	1.47e-18	HMGCR	MS_CSF - MS_PBMC	B cells
-0.8497	7.9734	127.876	1.59e-24	1.63e-18	SNHG8	MS_CSF - MS_PBMC	B cells
-4.11606	2.59652	133.017	1.86e-24	1.91e-18	GP1BB	MS_CSF - MS_PBMC	B cells
1.12167	5.3242	126.955	2.18e-24	2.24e-18	SQLE	MS_CSF - MS_PBMC	B cells
2.51686	3.39657	126.598	2.46e-24	2.53e-18	CCR2	MS_CSF - MS_PBMC	B cells
1.39564	7.40135	128.049	2.58e-24	2.65e-18	LGALS1	MS_CSF - MS_PBMC	B cells
-1.84552	3.87312	126.143	2.88e-24	2.96e-18	TREML2	MS_CSF - MS_PBMC	B cells
-0.99416	4.86807	125.723	3.33e-24	3.41e-18	ANKAR	MS_CSF - MS_PBMC	B cells
1.60064	3.66456	125.317	3.82e-24	3.93e-18	DHCR7	MS_CSF - MS_PBMC	B cells
-1.26016	4.95227	125.063	4.17e-24	4.28e-18	AC025159.1	MS_CSF - MS_PBMC	B cells
2.64428	3.15839	125.06	4.18e-24	4.29e-18	CCR1	MS_CSF - MS_PBMC	B cells
2.13401	3.07795	124.877	4.45e-24	4.57e-18	SLC37A2	MS_CSF - MS_PBMC	B cells
-1.35138	4.15211	124.821	4.54e-24	4.66e-18	AC078883.1	MS_CSF - MS_PBMC	B cells
-1.02021	5.15387	124.597	4.9e-24	5.03e-18	CA5B	MS_CSF - MS_PBMC	B cells
-0.98859	5.44863	124.427	5.2e-24	5.33e-18	VCPKMT	MS_CSF - MS_PBMC	B cells
-0.79654	6.26264	124.149	5.72e-24	5.87e-18	RCN2	MS_CSF - MS_PBMC	B cells
2.81152	2.73478	123.984	6.05e-24	6.22e-18	CCR5	MS_CSF - MS_PBMC	B cells
-0.70842	10.3116	123.86	6.32e-24	6.49e-18	MT-ND1	MS_CSF - MS_PBMC	B cells
-1.32801	6.20585	124.588	7.37e-24	7.56e-18	RIC3	MS_CSF - MS_PBMC	B cells
-0.73223	6.61548	123.363	7.5e-24	7.7e-18	PHF20	MS_CSF - MS_PBMC	B cells
-1.52087	4.80821	123.368	8.46e-24	8.68e-18	AL121944.1	MS_CSF - MS_PBMC	B cells
-2.22998	3.05518	122.878	8.87e-24	9.11e-18	CLCN4	MS_CSF - MS_PBMC	B cells
1.43948	4.42379	122.537	9.98e-24	1.03e-17	ADGRG5	MS_CSF - MS_PBMC	B cells
1.16721	5.78793	122.413	1.17e-23	1.2e-17	SIGLEC10	MS_CSF - MS_PBMC	B cells
1.7304	4.09045	121.912	1.34e-23	1.37e-17	HSPA1A	MS_CSF - MS_PBMC	B cells
-0.81986	12.34	121.623	1.37e-23	1.41e-17	RPL8	MS_CSF - MS_PBMC	B cells
1.4075	7.20928	123.091	1.39e-23	1.42e-17	GPR183	MS_CSF - MS_PBMC	B cells
-1.11695	5.08881	121.082	1.65e-23	1.7e-17	TRIM52-AS1	MS_CSF - MS_PBMC	B cells
-0.61003	7.48931	120.783	1.84e-23	1.89e-17	SELENOF	MS_CSF - MS_PBMC	B cells
-1.53091	6.97032	122.066	2.04e-23	2.09e-17	IGLC3	MS_CSF - MS_PBMC	B cells
1.4931	6.83767	121.729	2.25e-23	2.31e-17	SRGN	MS_CSF - MS_PBMC	B cells
1.59801	4.34768	120.369	2.26e-23	2.32e-17	TLR9	MS_CSF - MS_PBMC	B cells
-0.76281	13.0977	119.96	2.45e-23	2.51e-17	RPL32	MS_CSF - MS_PBMC	B cells
2.67917	3.07344	119.444	2.93e-23	3.01e-17	FADS2	MS_CSF - MS_PBMC	B cells
-0.55766	11.186	119.405	2.97e-23	3.05e-17	RPL35	MS_CSF - MS_PBMC	B cells
-0.89887	5.54793	119.302	3.08e-23	3.16e-17	ACYP2	MS_CSF - MS_PBMC	B cells
1.51208	4.20813	119.107	3.3e-23	3.38e-17	TOX	MS_CSF - MS_PBMC	B cells
-1.22154	13.1548	120.351	3.48e-23	3.57e-17	MT-CO2	MS_CSF - MS_PBMC	B cells
-1.49634	4.05353	118.08	4.72e-23	4.85e-17	SNHG10	MS_CSF - MS_PBMC	B cells
-0.91704	10.7155	117.977	5.33e-23	5.47e-17	MT-ND4	MS_CSF - MS_PBMC	B cells
-0.66387	9.07046	117.476	5.84e-23	5.99e-17	CIRBP	MS_CSF - MS_PBMC	B cells
-1.12946	5.39142	117.46	5.87e-23	6.03e-17	SLC9A7	MS_CSF - MS_PBMC	B cells
-0.64854	12.7735	117.42	5.95e-23	6.11e-17	RPL34	MS_CSF - MS_PBMC	B cells
-0.98625	6.21672	116.223	9.07e-23	9.31e-17	GUCD1	MS_CSF - MS_PBMC	B cells
-1.392	4.61581	116.052	9.63e-23	9.89e-17	PTPRK	MS_CSF - MS_PBMC	B cells
0.813311	7.60026	115.919	1.01e-22	1.04e-16	PKM	MS_CSF - MS_PBMC	B cells
-0.79747	6.07556	115.892	1.02e-22	1.05e-16	UBAC2	MS_CSF - MS_PBMC	B cells
-2.11266	3.55452	115.769	1.06e-22	1.09e-16	ZDHHC19	MS_CSF - MS_PBMC	B cells
-0.76227	12.7455	115.404	1.21e-22	1.24e-16	RPS19	MS_CSF - MS_PBMC	B cells
-0.96656	6.44357	115.147	1.33e-22	1.36e-16	EPB41L4A-AS1	MS_CSF - MS_PBMC	B cells
-0.57722	11.8858	114.962	1.42e-22	1.45e-16	RPL35A	MS_CSF - MS_PBMC	B cells
2.00755	5.45997	116.221	1.53e-22	1.57e-16	DUSP5	MS_CSF - MS_PBMC	B cells
1.33059	4.78465	114.701	1.55e-22	1.59e-16	MCOLN2	MS_CSF - MS_PBMC	B cells
-1.19606	6.20665	115.344	1.61e-22	1.65e-16	NUP58	MS_CSF - MS_PBMC	B cells
-0.90925	7.05016	114.59	1.61e-22	1.66e-16	CCDC18-AS1	MS_CSF - MS_PBMC	B cells
-0.75518	11.6357	114.564	1.63e-22	1.67e-16	MT-CYB	MS_CSF - MS_PBMC	B cells
0.553688	8.06333	114.257	1.82e-22	1.86e-16	MYL12B	MS_CSF - MS_PBMC	B cells
0.661206	7.38642	114.148	1.89e-22	1.94e-16	IL16	MS_CSF - MS_PBMC	B cells
-0.79715	12.2678	114.102	1.92e-22	1.97e-16	TMSB10	MS_CSF - MS_PBMC	B cells
-1.0592	12.3193	115.024	1.95e-22	2.01e-16	MT-ATP6	MS_CSF - MS_PBMC	B cells
1.06829	6.76514	114.283	2.22e-22	2.28e-16	GRN	MS_CSF - MS_PBMC	B cells
-1.00992	7.28599	114.177	2.26e-22	2.32e-16	BIRC3	MS_CSF - MS_PBMC	B cells
3.19335	3.33388	113.577	2.79e-22	2.87e-16	EGR2	MS_CSF - MS_PBMC	B cells
-0.57697	12.6255	112.816	3.03e-22	3.11e-16	RPS27A	MS_CSF - MS_PBMC	B cells
-0.61295	12.2924	111.967	4.1e-22	4.21e-16	RPS15	MS_CSF - MS_PBMC	B cells
-0.77038	12.5691	111.721	4.47e-22	4.59e-16	RPS13	MS_CSF - MS_PBMC	B cells
-0.71213	12.2577	111.595	4.68e-22	4.8e-16	FAU	MS_CSF - MS_PBMC	B cells
2.17524	3.39568	111.456	4.92e-22	5.05e-16	TRIB1	MS_CSF - MS_PBMC	B cells
-1.50877	5.24177	111.933	5.98e-22	6.14e-16	PCDH9	MS_CSF - MS_PBMC	B cells
-1.23493	4.52038	110.825	6.16e-22	6.32e-16	MMD	MS_CSF - MS_PBMC	B cells
1.51604	3.57636	110.551	6.8e-22	6.98e-16	ALDOC	MS_CSF - MS_PBMC	B cells
1.60649	6.66338	111.732	7.27e-22	7.47e-16	IGHG1	MS_CSF - MS_PBMC	B cells
1.07602	6.36736	110.696	7.62e-22	7.82e-16	ZYX	MS_CSF - MS_PBMC	B cells
-1.51587	3.8823	109.92	8.52e-22	8.74e-16	ZNF487	MS_CSF - MS_PBMC	B cells
1.08252	6.23857	109.927	9.82e-22	1.01e-15	INSIG1	MS_CSF - MS_PBMC	B cells
0.882643	5.75799	109.479	9.98e-22	1.02e-15	ADAM8	MS_CSF - MS_PBMC	B cells
1.38919	4.92061	109.742	1.04e-21	1.06e-15	TMEM273	MS_CSF - MS_PBMC	B cells
1.90496	4.10915	109.663	1.25e-21	1.28e-15	SLC35D2	MS_CSF - MS_PBMC	B cells
0.802671	7.49698	108.776	1.28e-21	1.32e-15	CYTIP	MS_CSF - MS_PBMC	B cells
-0.91307	6.1627	108.706	1.32e-21	1.35e-15	TMEM131L	MS_CSF - MS_PBMC	B cells
-1.24646	4.60955	108.072	1.65e-21	1.7e-15	EFHC1	MS_CSF - MS_PBMC	B cells
1.28345	4.34257	107.876	1.78e-21	1.82e-15	C15orf39	MS_CSF - MS_PBMC	B cells
-0.65505	7.73757	107.521	2.02e-21	2.07e-15	RSRP1	MS_CSF - MS_PBMC	B cells
1.11966	5.71481	107.582	2.17e-21	2.23e-15	CD86	MS_CSF - MS_PBMC	B cells
-0.80608	5.90424	107.067	2.38e-21	2.44e-15	JAZF1	MS_CSF - MS_PBMC	B cells
-1.02433	6.93019	107.627	2.4e-21	2.46e-15	CD22	MS_CSF - MS_PBMC	B cells
-1.6174	5.33362	107.792	2.79e-21	2.86e-15	SESN1	MS_CSF - MS_PBMC	B cells
0.75911	6.00561	106.593	2.82e-21	2.9e-15	OGFR	MS_CSF - MS_PBMC	B cells
0.926418	5.84707	106.391	3.04e-21	3.12e-15	SLC3A2	MS_CSF - MS_PBMC	B cells
-0.86529	7.37023	106.233	3.21e-21	3.3e-15	IFNGR2	MS_CSF - MS_PBMC	B cells
1.27288	4.23516	106.076	3.4e-21	3.49e-15	IL18BP	MS_CSF - MS_PBMC	B cells
0.949117	5.88862	105.774	3.8e-21	3.9e-15	TNFRSF1B	MS_CSF - MS_PBMC	B cells
-1.31445	6.59954	106.873	3.8e-21	3.9e-15	C1orf162	MS_CSF - MS_PBMC	B cells
-1.07296	5.49434	105.757	3.82e-21	3.92e-15	KHDRBS2	MS_CSF - MS_PBMC	B cells
-1.187	4.30394	105.724	3.87e-21	3.97e-15	MEF2C-AS1	MS_CSF - MS_PBMC	B cells
-1.63996	3.74221	105.386	4.37e-21	4.49e-15	INTS6-AS1	MS_CSF - MS_PBMC	B cells
1.56668	3.97083	105.335	4.45e-21	4.57e-15	CLIP2	MS_CSF - MS_PBMC	B cells
-1.2641	4.74104	104.997	5.03e-21	5.17e-15	AC007569.1	MS_CSF - MS_PBMC	B cells
-0.73433	12.9667	104.993	5.04e-21	5.17e-15	RPL19	MS_CSF - MS_PBMC	B cells
-0.60078	12.2445	104.814	5.38e-21	5.52e-15	RPL26	MS_CSF - MS_PBMC	B cells
-0.62907	11.4734	104.576	5.86e-21	6.02e-15	MT-CO3	MS_CSF - MS_PBMC	B cells
1.51728	4.28001	104.631	6.25e-21	6.42e-15	TBX21	MS_CSF - MS_PBMC	B cells
-1.70051	4.12153	104.201	7.45e-21	7.65e-15	LINC01480	MS_CSF - MS_PBMC	B cells
1.34578	4.81059	103.96	7.98e-21	8.19e-15	FAM89B	MS_CSF - MS_PBMC	B cells
-1.03435	6.76171	104.238	8.11e-21	8.32e-15	EAF2	MS_CSF - MS_PBMC	B cells
1.80485	3.62177	103.567	8.47e-21	8.69e-15	AC008691.1	MS_CSF - MS_PBMC	B cells
3.29647	3.15825	103.779	8.64e-21	8.87e-15	FSCN1	MS_CSF - MS_PBMC	B cells
-1.21635	11.8272	104.518	9.07e-21	9.31e-15	MT-ND3	MS_CSF - MS_PBMC	B cells
-1.11716	4.85871	103.285	9.38e-21	9.63e-15	TRIB2	MS_CSF - MS_PBMC	B cells
-0.68713	7.15181	103.248	9.51e-21	9.77e-15	LMBRD1	MS_CSF - MS_PBMC	B cells
-0.6215	12.4809	102.801	1.12e-20	1.15e-14	RPS3A	MS_CSF - MS_PBMC	B cells
-0.97063	7.95414	103.348	1.13e-20	1.16e-14	TUBA1A	MS_CSF - MS_PBMC	B cells
-1.62066	3.58311	102.38	1.31e-20	1.34e-14	ZCCHC18	MS_CSF - MS_PBMC	B cells
-0.71246	12.2197	102.204	1.39e-20	1.43e-14	RPL7A	MS_CSF - MS_PBMC	B cells
-1.04109	5.3779	102.067	1.46e-20	1.5e-14	2023-03-03	MS_CSF - MS_PBMC	B cells
-0.54323	11.3321	102.039	1.48e-20	1.52e-14	RACK1	MS_CSF - MS_PBMC	B cells
0.698583	6.33681	102.032	1.48e-20	1.52e-14	SCAMP2	MS_CSF - MS_PBMC	B cells
2.79221	2.68522	102.005	1.5e-20	1.54e-14	ATP8B4	MS_CSF - MS_PBMC	B cells
-1.04697	5.87811	102.063	1.53e-20	1.57e-14	SIAH2	MS_CSF - MS_PBMC	B cells
2.56702	2.99525	101.888	1.56e-20	1.61e-14	DHRS9	MS_CSF - MS_PBMC	B cells
-1.16787	5.62522	101.529	2.11e-20	2.17e-14	APLP2	MS_CSF - MS_PBMC	B cells
-0.83829	6.47597	100.843	2.3e-20	2.36e-14	PLEKHA2	MS_CSF - MS_PBMC	B cells
1.09774	5.14327	100.751	2.37e-20	2.44e-14	DOK3	MS_CSF - MS_PBMC	B cells
1.63998	3.59404	100.722	2.4e-20	2.46e-14	ADAP1	MS_CSF - MS_PBMC	B cells
-1.31762	5.55179	101.371	2.53e-20	2.59e-14	NT5E	MS_CSF - MS_PBMC	B cells
-1.14099	4.45186	100.56	2.55e-20	2.61e-14	SLC46A3	MS_CSF - MS_PBMC	B cells
-0.56274	11.9627	100.441	2.66e-20	2.73e-14	RPS25	MS_CSF - MS_PBMC	B cells
0.716219	7.79456	100.364	2.74e-20	2.81e-14	CIB1	MS_CSF - MS_PBMC	B cells
-0.77713	6.0124	100.212	2.89e-20	2.97e-14	FAM3C	MS_CSF - MS_PBMC	B cells
1.31879	6.69447	101.022	3.15e-20	3.24e-14	BASP1	MS_CSF - MS_PBMC	B cells
1.43447	4.00039	99.9577	3.18e-20	3.26e-14	ATXN1	MS_CSF - MS_PBMC	B cells
-0.62567	6.21932	99.9415	3.2e-20	3.28e-14	SCAF4	MS_CSF - MS_PBMC	B cells
-1.87262	3.58249	99.6393	3.57e-20	3.67e-14	AC006230.1	MS_CSF - MS_PBMC	B cells
-1.65502	4.10568	99.8058	3.6e-20	3.7e-14	HS3ST1	MS_CSF - MS_PBMC	B cells
-0.78896	6.73897	99.552	3.69e-20	3.79e-14	PLEKHF2	MS_CSF - MS_PBMC	B cells
-0.73829	13.0422	99.3791	3.93e-20	4.04e-14	RPS18	MS_CSF - MS_PBMC	B cells
-0.79364	13.1853	99.2023	4.24e-20	4.35e-14	RPL39	MS_CSF - MS_PBMC	B cells
-0.7362	13.2388	98.8073	4.86e-20	4.99e-14	RPL30	MS_CSF - MS_PBMC	B cells
5.72571	2.98255	102.966	5.14e-20	5.28e-14	CD1E	MS_CSF - MS_PBMC	B cells
2.20663	2.69919	98.6513	5.15e-20	5.29e-14	PIF1	MS_CSF - MS_PBMC	B cells
-0.75015	6.50393	98.5855	5.27e-20	5.42e-14	DNAJC10	MS_CSF - MS_PBMC	B cells
1.01961	5.34168	98.4949	5.45e-20	5.6e-14	MYO1F	MS_CSF - MS_PBMC	B cells
1.75047	3.73251	98.0449	6.44e-20	6.61e-14	MIR4435-2HG	MS_CSF - MS_PBMC	B cells
-1.34248	4.18991	98.0097	6.53e-20	6.7e-14	LINC02422	MS_CSF - MS_PBMC	B cells
-3.087	3.00546	98.9166	6.71e-20	6.89e-14	TCL1B	MS_CSF - MS_PBMC	B cells
1.89189	3.33571	97.8062	7.04e-20	7.23e-14	RAB33A	MS_CSF - MS_PBMC	B cells
-0.69874	6.72326	97.7905	7.08e-20	7.27e-14	TBRG1	MS_CSF - MS_PBMC	B cells
1.18017	6.72264	98.353	7.98e-20	8.19e-14	PLEKHO1	MS_CSF - MS_PBMC	B cells
-0.84434	7.66279	97.1572	9.34e-20	9.59e-14	IRF8	MS_CSF - MS_PBMC	B cells
-1.95772	3.76336	97.177	9.5e-20	9.75e-14	MMP17	MS_CSF - MS_PBMC	B cells
0.596612	7.18378	96.899	9.86e-20	1.01e-13	DEK	MS_CSF - MS_PBMC	B cells
-0.62719	11.1531	96.7979	1.02e-19	1.05e-13	RPL24	MS_CSF - MS_PBMC	B cells
-1.26769	4.55671	96.7251	1.05e-19	1.08e-13	AL450998.2	MS_CSF - MS_PBMC	B cells
-0.79388	7.61042	96.5263	1.13e-19	1.16e-13	TAGAP	MS_CSF - MS_PBMC	B cells
-1.20619	11.8182	97.2968	1.24e-19	1.28e-13	MT-ND4L	MS_CSF - MS_PBMC	B cells
1.60053	3.41776	96.0661	1.34e-19	1.38e-13	FASN	MS_CSF - MS_PBMC	B cells
0.745686	6.07792	95.9602	1.4e-19	1.43e-13	RASAL3	MS_CSF - MS_PBMC	B cells
-0.97731	5.12248	95.9521	1.4e-19	1.44e-13	FAM200B	MS_CSF - MS_PBMC	B cells
-0.76577	11.9534	95.7918	1.49e-19	1.53e-13	RPLP0	MS_CSF - MS_PBMC	B cells
0.635547	9.07684	95.1847	1.87e-19	1.92e-13	LSP1	MS_CSF - MS_PBMC	B cells
1.68315	3.88887	95.2399	1.87e-19	1.92e-13	SEMA7A	MS_CSF - MS_PBMC	B cells
-2.033	3.62916	94.9552	2.14e-19	2.19e-13	SCN3A	MS_CSF - MS_PBMC	B cells
1.60834	6.46688	95.8158	2.17e-19	2.23e-13	RGS2	MS_CSF - MS_PBMC	B cells
-1.30232	4.48514	94.5165	2.4e-19	2.46e-13	CR2	MS_CSF - MS_PBMC	B cells
-1.01415	5.41342	94.5134	2.4e-19	2.46e-13	CYB5A	MS_CSF - MS_PBMC	B cells
-1.1329	4.46953	94.4685	2.44e-19	2.5e-13	MTHFD2L	MS_CSF - MS_PBMC	B cells
1.91961	5.66767	95.4742	2.47e-19	2.53e-13	RGS1	MS_CSF - MS_PBMC	B cells
-0.49856	9.8483	94.3457	2.55e-19	2.62e-13	COX4I1	MS_CSF - MS_PBMC	B cells
-0.56679	12.8425	94.1434	2.75e-19	2.83e-13	RPL28	MS_CSF - MS_PBMC	B cells
-0.65803	10.5367	93.762	3.18e-19	3.26e-13	PFDN5	MS_CSF - MS_PBMC	B cells
-0.97596	8.07547	94.3786	3.2e-19	3.29e-13	SNHG7	MS_CSF - MS_PBMC	B cells
2.05553	3.28289	93.2728	3.82e-19	3.92e-13	SMCO4	MS_CSF - MS_PBMC	B cells
-0.91962	5.78531	92.8925	4.4e-19	4.52e-13	STAP1	MS_CSF - MS_PBMC	B cells
-0.7566	6.06561	92.8178	4.53e-19	4.65e-13	TBC1D1	MS_CSF - MS_PBMC	B cells
0.942977	5.00696	92.7993	4.56e-19	4.68e-13	MVD	MS_CSF - MS_PBMC	B cells
1.11462	5.3848	93.0235	4.64e-19	4.77e-13	DAAM1	MS_CSF - MS_PBMC	B cells
-0.80613	5.42532	92.5358	5.04e-19	5.17e-13	TMEM19	MS_CSF - MS_PBMC	B cells
-0.71137	12.4596	92.243	5.62e-19	5.77e-13	RPS4X	MS_CSF - MS_PBMC	B cells
-1.08398	4.29724	92.2238	5.66e-19	5.81e-13	PAXIP1-AS1	MS_CSF - MS_PBMC	B cells
-0.49963	9.90887	91.963	6.25e-19	6.41e-13	HNRNPA1	MS_CSF - MS_PBMC	B cells
1.64367	3.70447	91.9443	6.29e-19	6.46e-13	C12orf74	MS_CSF - MS_PBMC	B cells
-0.98598	4.9126	91.806	6.63e-19	6.81e-13	PLEKHA1	MS_CSF - MS_PBMC	B cells
-0.67967	13.0457	91.7096	6.87e-19	7.06e-13	RPL11	MS_CSF - MS_PBMC	B cells
-0.76078	5.72459	91.614	7.13e-19	7.32e-13	N4BP2L1	MS_CSF - MS_PBMC	B cells
0.737547	5.95329	91.4192	7.67e-19	7.87e-13	SLBP	MS_CSF - MS_PBMC	B cells
1.31684	4.70002	91.149	9.48e-19	9.74e-13	TMEM65	MS_CSF - MS_PBMC	B cells
-0.7199	6.13632	90.1963	1.22e-18	1.25e-12	BLCAP	MS_CSF - MS_PBMC	B cells
1.13957	4.37092	90.1873	1.22e-18	1.25e-12	AARS	MS_CSF - MS_PBMC	B cells
0.782511	7.11625	90.0922	1.27e-18	1.3e-12	DYNLL1	MS_CSF - MS_PBMC	B cells
1.4003	4.23708	90.2147	1.28e-18	1.31e-12	TFEC	MS_CSF - MS_PBMC	B cells
2.42322	5.76564	90.9645	1.31e-18	1.34e-12	GZMK	MS_CSF - MS_PBMC	B cells
1.21206	4.89192	90.0267	1.35e-18	1.39e-12	EVI2A	MS_CSF - MS_PBMC	B cells
1.91675	3.68006	90.1638	1.36e-18	1.39e-12	SLAMF7	MS_CSF - MS_PBMC	B cells
0.830715	7.65095	89.9231	1.42e-18	1.45e-12	CD82	MS_CSF - MS_PBMC	B cells
2.01412	4.32334	90.4423	1.53e-18	1.58e-12	RMRP	MS_CSF - MS_PBMC	B cells
4.50321	5.78989	90.4675	1.57e-18	1.62e-12	S100B	MS_CSF - MS_PBMC	B cells
-1.05979	5.23125	89.5468	1.58e-18	1.62e-12	MCTP2	MS_CSF - MS_PBMC	B cells
-0.69625	11.1949	89.5001	1.59e-18	1.63e-12	EEF1B2	MS_CSF - MS_PBMC	B cells
1.46765	3.95377	89.4791	1.6e-18	1.64e-12	GDPD5	MS_CSF - MS_PBMC	B cells
-1.15338	4.19117	89.4765	1.6e-18	1.64e-12	LYRM9	MS_CSF - MS_PBMC	B cells
-0.95826	5.085	89.4521	1.61e-18	1.66e-12	AC027097.1	MS_CSF - MS_PBMC	B cells
0.886874	6.67189	89.3345	1.76e-18	1.81e-12	YWHAH	MS_CSF - MS_PBMC	B cells
-1.21858	4.34383	89.1436	1.82e-18	1.86e-12	EIF4EBP3	MS_CSF - MS_PBMC	B cells
-0.75625	6.53514	89.0849	1.86e-18	1.91e-12	IMPDH2	MS_CSF - MS_PBMC	B cells
2.035	3.22817	89.0477	1.88e-18	1.93e-12	LINC00539	MS_CSF - MS_PBMC	B cells
1.04245	5.99835	89.2861	2.01e-18	2.06e-12	ACTN4	MS_CSF - MS_PBMC	B cells
0.626667	6.48805	88.6385	2.2e-18	2.26e-12	MAP4K1	MS_CSF - MS_PBMC	B cells
-0.60402	7.95473	88.46	2.35e-18	2.42e-12	APRT	MS_CSF - MS_PBMC	B cells
-1.30085	6.07694	89.171	2.43e-18	2.5e-12	SNHG9	MS_CSF - MS_PBMC	B cells
-1.34685	4.39283	87.9899	2.83e-18	2.9e-12	AC022182.1	MS_CSF - MS_PBMC	B cells
1.28293	4.55788	87.9456	2.94e-18	3.02e-12	BBC3	MS_CSF - MS_PBMC	B cells
1.46412	3.50357	87.7988	3.03e-18	3.11e-12	AC008083.3	MS_CSF - MS_PBMC	B cells
0.740946	5.93346	87.7954	3.03e-18	3.11e-12	MCM5	MS_CSF - MS_PBMC	B cells
-1.4981	3.57891	87.7872	3.04e-18	3.12e-12	AP003307.1	MS_CSF - MS_PBMC	B cells
4.47633	3.18604	88.4582	3.26e-18	3.34e-12	CLEC10A	MS_CSF - MS_PBMC	B cells
-1.45352	3.80687	87.5818	3.29e-18	3.38e-12	AC124016.1	MS_CSF - MS_PBMC	B cells
-0.88793	7.9059	87.8282	3.51e-18	3.6e-12	HVCN1	MS_CSF - MS_PBMC	B cells
-0.5247	10.5339	87.2018	3.8e-18	3.91e-12	EEF1G	MS_CSF - MS_PBMC	B cells
-1.43285	3.72017	86.7409	4.54e-18	4.66e-12	SLC30A4	MS_CSF - MS_PBMC	B cells
-1.31666	4.45855	86.7798	4.54e-18	4.66e-12	LIMS2	MS_CSF - MS_PBMC	B cells
-0.63713	8.22282	86.7193	4.58e-18	4.7e-12	ATP5PO	MS_CSF - MS_PBMC	B cells
0.819889	5.92188	86.5839	4.82e-18	4.95e-12	RASSF2	MS_CSF - MS_PBMC	B cells
-0.97676	4.90029	86.4159	5.14e-18	5.28e-12	TRAK2	MS_CSF - MS_PBMC	B cells
1.09236	4.89098	86.3297	5.31e-18	5.45e-12	FMNL3	MS_CSF - MS_PBMC	B cells
-0.74773	5.12457	86.08	5.84e-18	6e-12	DMAC2L	MS_CSF - MS_PBMC	B cells
-0.612	6.76241	86.062	5.88e-18	6.04e-12	CNOT7	MS_CSF - MS_PBMC	B cells
-0.76145	6.5388	86.0081	6.01e-18	6.17e-12	LSM5	MS_CSF - MS_PBMC	B cells
1.128	4.13854	85.9359	6.18e-18	6.34e-12	KEAP1	MS_CSF - MS_PBMC	B cells
-1.55975	3.40435	85.9103	6.24e-18	6.4e-12	MIR762HG	MS_CSF - MS_PBMC	B cells
-0.73763	11.8393	85.8686	6.34e-18	6.51e-12	RPL5	MS_CSF - MS_PBMC	B cells
-3.42718	3.2949	87.0543	6.45e-18	6.62e-12	VCAN	MS_CSF - MS_PBMC	B cells
0.950587	5.77231	85.8693	6.56e-18	6.73e-12	PPP6R1	MS_CSF - MS_PBMC	B cells
-1.32864	6.57993	86.552	6.72e-18	6.9e-12	YBX3	MS_CSF - MS_PBMC	B cells
-1.03815	4.94238	85.6794	6.81e-18	7e-12	BEND5	MS_CSF - MS_PBMC	B cells
0.878901	5.83217	85.4782	7.36e-18	7.56e-12	ZBTB38	MS_CSF - MS_PBMC	B cells
1.04092	4.50453	85.423	7.52e-18	7.72e-12	LMNB1	MS_CSF - MS_PBMC	B cells
-1.1302	4.44275	85.298	7.89e-18	8.1e-12	GPR160	MS_CSF - MS_PBMC	B cells
-0.92847	5.34329	84.9259	9.1e-18	9.35e-12	LINC01215	MS_CSF - MS_PBMC	B cells
0.663838	6.18723	84.8436	9.4e-18	9.65e-12	RILPL2	MS_CSF - MS_PBMC	B cells
-0.70733	6.13565	84.7072	9.9e-18	1.02e-11	MANBA	MS_CSF - MS_PBMC	B cells
-0.68479	7.26651	84.6118	1.03e-17	1.05e-11	RBBP6	MS_CSF - MS_PBMC	B cells
1.57764	3.38199	84.6025	1.03e-17	1.06e-11	ABHD4	MS_CSF - MS_PBMC	B cells
1.0463	4.77982	84.5975	1.03e-17	1.06e-11	IVD	MS_CSF - MS_PBMC	B cells
0.964859	7.01524	84.95	1.08e-17	1.11e-11	ACP5	MS_CSF - MS_PBMC	B cells
1.13429	5.37082	84.6398	1.13e-17	1.16e-11	CREM	MS_CSF - MS_PBMC	B cells
-0.67952	6.81299	84.352	1.14e-17	1.17e-11	DCK	MS_CSF - MS_PBMC	B cells
-0.85244	5.00432	84.3431	1.14e-17	1.17e-11	RPRD1A	MS_CSF - MS_PBMC	B cells
0.587095	7.7137	84.2088	1.2e-17	1.23e-11	ARL6IP5	MS_CSF - MS_PBMC	B cells
0.67274	6.98255	84.0252	1.29e-17	1.32e-11	PRDX1	MS_CSF - MS_PBMC	B cells
0.827277	7.30176	83.9418	1.41e-17	1.45e-11	CCDC50	MS_CSF - MS_PBMC	B cells
0.654662	7.50889	83.5868	1.53e-17	1.57e-11	ARPC5	MS_CSF - MS_PBMC	B cells
0.839757	9.73512	83.6097	1.69e-17	1.74e-11	UBC	MS_CSF - MS_PBMC	B cells
-1.08519	4.8883	83.1737	1.79e-17	1.84e-11	KLHL14	MS_CSF - MS_PBMC	B cells
-0.7384	5.91747	83.1063	1.84e-17	1.89e-11	NCBP2AS2	MS_CSF - MS_PBMC	B cells
-0.77046	5.51996	82.9831	1.93e-17	1.98e-11	JARID2	MS_CSF - MS_PBMC	B cells
-1.09815	9.02095	83.728	1.93e-17	1.98e-11	IGHM	MS_CSF - MS_PBMC	B cells
0.933628	5.18933	82.9342	1.96e-17	2.02e-11	ELK3	MS_CSF - MS_PBMC	B cells
0.970606	5.50544	82.8797	2.01e-17	2.07e-11	ARID5A	MS_CSF - MS_PBMC	B cells
0.95318	5.40968	82.8213	2.05e-17	2.11e-11	TGIF1	MS_CSF - MS_PBMC	B cells
-1.84257	3.31755	82.7507	2.11e-17	2.16e-11	KCNIP2	MS_CSF - MS_PBMC	B cells
-1.59233	5.70627	83.4911	2.15e-17	2.21e-11	IGLC1	MS_CSF - MS_PBMC	B cells
-0.65326	10.6634	82.6862	2.16e-17	2.22e-11	EEF1D	MS_CSF - MS_PBMC	B cells
-0.82942	5.62502	82.5689	2.26e-17	2.32e-11	BRAF	MS_CSF - MS_PBMC	B cells
0.756506	10.5728	82.4972	2.35e-17	2.42e-11	ACTG1	MS_CSF - MS_PBMC	B cells
0.851896	5.95464	82.452	2.37e-17	2.43e-11	PEA15	MS_CSF - MS_PBMC	B cells
-0.92243	8.69511	82.9857	2.37e-17	2.44e-11	LINC00926	MS_CSF - MS_PBMC	B cells
1.61902	3.9044	82.6089	2.44e-17	2.5e-11	FUT7	MS_CSF - MS_PBMC	B cells
3.84458	2.91009	83.0281	2.61e-17	2.68e-11	IDO1	MS_CSF - MS_PBMC	B cells
1.22352	4.32179	82.1958	2.61e-17	2.68e-11	PFKFB3	MS_CSF - MS_PBMC	B cells
0.977557	5.34789	82.2115	2.61e-17	2.68e-11	NEK6	MS_CSF - MS_PBMC	B cells
1.54859	3.35302	81.9942	2.82e-17	2.9e-11	ANGPTL6	MS_CSF - MS_PBMC	B cells
2.29	7.01483	82.7016	2.93e-17	3.01e-11	EGR1	MS_CSF - MS_PBMC	B cells
-0.58167	7.97442	81.8757	2.96e-17	3.04e-11	GTF3A	MS_CSF - MS_PBMC	B cells
-1.38199	3.93256	81.8462	2.99e-17	3.07e-11	SBNO1-AS1	MS_CSF - MS_PBMC	B cells
-0.88127	4.56465	81.5216	3.39e-17	3.48e-11	SLC25A45	MS_CSF - MS_PBMC	B cells
1.38346	3.93905	81.4768	3.45e-17	3.55e-11	ACSL1	MS_CSF - MS_PBMC	B cells
-0.6178	12.159	81.4198	3.53e-17	3.62e-11	RPL3	MS_CSF - MS_PBMC	B cells
-0.46372	10.9658	81.3736	3.59e-17	3.69e-11	RPL22	MS_CSF - MS_PBMC	B cells
-0.55293	7.81747	81.3581	3.62e-17	3.71e-11	EPC1	MS_CSF - MS_PBMC	B cells
-0.47815	8.74381	81.3333	3.65e-17	3.75e-11	SF1	MS_CSF - MS_PBMC	B cells
1.69224	3.20289	81.3205	3.67e-17	3.77e-11	DAPK2	MS_CSF - MS_PBMC	B cells
4.10857	3.89779	81.9827	3.85e-17	3.95e-11	FCER1A	MS_CSF - MS_PBMC	B cells
1.73894	3.71631	81.3326	3.9e-17	4.01e-11	CNR1	MS_CSF - MS_PBMC	B cells
-0.54919	6.91949	81.0469	4.08e-17	4.19e-11	RNASEH2B	MS_CSF - MS_PBMC	B cells
-0.57599	8.36327	80.9538	4.23e-17	4.35e-11	UBE2D2	MS_CSF - MS_PBMC	B cells
-0.80917	5.63228	80.9059	4.31e-17	4.43e-11	FAM53B	MS_CSF - MS_PBMC	B cells
-1.12984	3.9159	80.8259	4.45e-17	4.57e-11	RPARP-AS1	MS_CSF - MS_PBMC	B cells
1.18605	4.85374	80.9168	4.59e-17	4.71e-11	EHD3	MS_CSF - MS_PBMC	B cells
5.52616	3.00922	81.8938	4.71e-17	4.84e-11	C1QC	MS_CSF - MS_PBMC	B cells
1.26622	4.70188	80.6453	5.32e-17	5.46e-11	PITPNA	MS_CSF - MS_PBMC	B cells
1.3885	3.95354	80.2496	5.57e-17	5.72e-11	SLC25A23	MS_CSF - MS_PBMC	B cells
-0.60606	7.01305	80.156	5.78e-17	5.93e-11	SLC38A1	MS_CSF - MS_PBMC	B cells
1.24161	3.93503	80.1047	5.89e-17	6.05e-11	ARHGAP18	MS_CSF - MS_PBMC	B cells
-0.65287	5.84049	80.0559	6.01e-17	6.17e-11	RNF13	MS_CSF - MS_PBMC	B cells
1.04206	5.46839	80.2148	6.17e-17	6.34e-11	MIDN	MS_CSF - MS_PBMC	B cells
-1.08475	7.45268	80.6187	6.27e-17	6.44e-11	VPREB3	MS_CSF - MS_PBMC	B cells
-0.7992	6.55699	79.8726	6.49e-17	6.66e-11	BCL11A	MS_CSF - MS_PBMC	B cells
1.25217	4.77892	80.0774	6.65e-17	6.83e-11	PYHIN1	MS_CSF - MS_PBMC	B cells
0.812475	4.98073	79.7365	6.8e-17	6.98e-11	SBF1	MS_CSF - MS_PBMC	B cells
1.05336	6.12702	79.9392	7.67e-17	7.87e-11	CTDNEP1	MS_CSF - MS_PBMC	B cells
-0.65227	10.1258	79.2723	8.16e-17	8.37e-11	MT-ND2	MS_CSF - MS_PBMC	B cells
1.63394	4.82795	79.6388	9.18e-17	9.43e-11	AL133415.1	MS_CSF - MS_PBMC	B cells
1.05995	5.76477	79.2401	9.54e-17	9.8e-11	TRAC	MS_CSF - MS_PBMC	B cells
0.612298	6.06786	78.8103	9.77e-17	1e-10	ANXA7	MS_CSF - MS_PBMC	B cells
-0.66349	6.67915	78.6827	1.03e-16	1.05e-10	NOTCH2	MS_CSF - MS_PBMC	B cells
-0.60187	13.5265	78.6632	1.04e-16	1.06e-10	RPLP1	MS_CSF - MS_PBMC	B cells
-0.6861	6.18003	78.641	1.04e-16	1.07e-10	PNKD	MS_CSF - MS_PBMC	B cells
-0.7699	6.68012	78.5677	1.07e-16	1.1e-10	BCL2	MS_CSF - MS_PBMC	B cells
-0.61687	7.18648	78.3834	1.16e-16	1.19e-10	TPD52	MS_CSF - MS_PBMC	B cells
-0.83158	5.80442	78.3782	1.16e-16	1.19e-10	NGRN	MS_CSF - MS_PBMC	B cells
1.28402	7.27996	79.0826	1.16e-16	1.19e-10	HCST	MS_CSF - MS_PBMC	B cells
2.09884	3.23993	78.3495	1.17e-16	1.2e-10	CPB2-AS1	MS_CSF - MS_PBMC	B cells
-0.66238	6.94648	78.2213	1.23e-16	1.26e-10	LUC7L3	MS_CSF - MS_PBMC	B cells
-0.78002	6.27294	78.1585	1.26e-16	1.3e-10	ITGAE	MS_CSF - MS_PBMC	B cells
1.63534	4.12048	78.555	1.31e-16	1.34e-10	EBI3	MS_CSF - MS_PBMC	B cells
-0.63198	6.92772	77.9474	1.37e-16	1.41e-10	TRAPPC5	MS_CSF - MS_PBMC	B cells
1.43102	4.9062	78.304	1.47e-16	1.51e-10	PAK1	MS_CSF - MS_PBMC	B cells
0.854323	7.2104	77.8987	1.56e-16	1.61e-10	PTPN1	MS_CSF - MS_PBMC	B cells
-1.26236	3.75589	77.6099	1.57e-16	1.61e-10	ZNF677	MS_CSF - MS_PBMC	B cells
-0.67742	6.81715	77.5688	1.59e-16	1.63e-10	PSMB8-AS1	MS_CSF - MS_PBMC	B cells
0.748877	5.83765	77.5162	1.62e-16	1.67e-10	CDC42EP3	MS_CSF - MS_PBMC	B cells
-0.85084	6.35838	77.3	1.87e-16	1.92e-10	PNOC	MS_CSF - MS_PBMC	B cells
1.85451	4.20438	77.3703	2.2e-16	2.26e-10	METRNL	MS_CSF - MS_PBMC	B cells
-0.9666	10.5519	77.189	2.32e-16	2.38e-10	JUNB	MS_CSF - MS_PBMC	B cells
-0.68963	5.96963	76.5386	2.39e-16	2.45e-10	ZNF581	MS_CSF - MS_PBMC	B cells
-0.92855	4.62973	76.4844	2.44e-16	2.5e-10	MTMR10	MS_CSF - MS_PBMC	B cells
-1.23523	4.40839	76.5007	2.45e-16	2.51e-10	ABCG1	MS_CSF - MS_PBMC	B cells
-0.54528	6.28068	76.4206	2.5e-16	2.57e-10	PCMTD1	MS_CSF - MS_PBMC	B cells
-0.69352	6.95062	76.3137	2.61e-16	2.68e-10	LSM10	MS_CSF - MS_PBMC	B cells
-0.77716	5.50535	76.2634	2.66e-16	2.73e-10	WDR11	MS_CSF - MS_PBMC	B cells
-0.90595	4.69014	76.2529	2.67e-16	2.74e-10	TTC32	MS_CSF - MS_PBMC	B cells
-0.76009	5.57556	76.2378	2.69e-16	2.76e-10	DOP1B	MS_CSF - MS_PBMC	B cells
1.26095	4.53135	76.3886	2.75e-16	2.82e-10	CPEB4	MS_CSF - MS_PBMC	B cells
-0.56892	12.9377	76.1754	2.75e-16	2.83e-10	RPS15A	MS_CSF - MS_PBMC	B cells
-2.61143	3.8116	76.7687	2.83e-16	2.91e-10	DSP	MS_CSF - MS_PBMC	B cells
-0.4778	11.2446	75.9934	2.96e-16	3.04e-10	RPL9	MS_CSF - MS_PBMC	B cells
1.06954	4.65035	75.9869	2.97e-16	3.05e-10	MTHFD2	MS_CSF - MS_PBMC	B cells
-0.63691	11.3825	75.7382	3.27e-16	3.36e-10	NACA	MS_CSF - MS_PBMC	B cells
4.54832	2.75903	77.4156	3.42e-16	3.51e-10	ENHO	MS_CSF - MS_PBMC	B cells
-0.93718	4.44434	75.5914	3.47e-16	3.56e-10	MAPK13	MS_CSF - MS_PBMC	B cells
-0.61169	8.766	75.3073	3.88e-16	3.99e-10	HMGN2	MS_CSF - MS_PBMC	B cells
0.579574	6.30335	75.1651	4.11e-16	4.22e-10	DEF6	MS_CSF - MS_PBMC	B cells
-1.00736	4.46129	75.088	4.23e-16	4.35e-10	GPR137	MS_CSF - MS_PBMC	B cells
1.78636	3.64236	75.2564	4.28e-16	4.39e-10	DUSP10	MS_CSF - MS_PBMC	B cells
-0.61514	9.59515	74.9674	4.44e-16	4.56e-10	HINT1	MS_CSF - MS_PBMC	B cells
-0.70907	6.01029	74.8307	4.69e-16	4.81e-10	CSNK1G3	MS_CSF - MS_PBMC	B cells
1.02907	4.63364	74.8059	4.74e-16	4.86e-10	DOK1	MS_CSF - MS_PBMC	B cells
0.796082	6.82662	74.8162	4.91e-16	5.04e-10	ANXA2	MS_CSF - MS_PBMC	B cells
0.806523	6.0202	74.6119	5.11e-16	5.25e-10	PPP1R16B	MS_CSF - MS_PBMC	B cells
-0.61451	12.9685	74.5051	5.34e-16	5.48e-10	RPS28	MS_CSF - MS_PBMC	B cells
-0.80798	4.93717	74.5039	5.34e-16	5.48e-10	ABRAXAS1	MS_CSF - MS_PBMC	B cells
1.1637	4.38115	74.2007	6.02e-16	6.18e-10	BATF	MS_CSF - MS_PBMC	B cells
-1.47409	3.68204	74.1727	6.09e-16	6.25e-10	AP003068.2	MS_CSF - MS_PBMC	B cells
1.02355	4.74413	74.1258	6.2e-16	6.37e-10	PRAG1	MS_CSF - MS_PBMC	B cells
1.5004	3.60346	74.0165	6.48e-16	6.65e-10	TRERF1	MS_CSF - MS_PBMC	B cells
-0.59617	12.2173	73.8881	6.82e-16	7e-10	RPS7	MS_CSF - MS_PBMC	B cells
-1.00801	4.80209	73.7218	7.28e-16	7.48e-10	GALNT2	MS_CSF - MS_PBMC	B cells
0.721803	6.72483	73.426	8.19e-16	8.41e-10	ARHGAP25	MS_CSF - MS_PBMC	B cells
0.703845	5.79844	73.3885	8.32e-16	8.54e-10	SH3BP1	MS_CSF - MS_PBMC	B cells
0.854234	6.87119	73.5816	8.62e-16	8.85e-10	PLEK	MS_CSF - MS_PBMC	B cells
-0.51774	8.66094	73.1839	9.02e-16	9.26e-10	ERP29	MS_CSF - MS_PBMC	B cells
1.05876	4.2289	73.1158	9.27e-16	9.52e-10	MPZL1	MS_CSF - MS_PBMC	B cells
-0.56024	6.58492	73.0547	9.5e-16	9.75e-10	MFF	MS_CSF - MS_PBMC	B cells
0.81853	5.00261	73.0498	9.52e-16	9.77e-10	MAGED2	MS_CSF - MS_PBMC	B cells
-0.61269	12.0682	73.0473	9.53e-16	9.78e-10	RPS24	MS_CSF - MS_PBMC	B cells
0.683317	7.2528	72.9816	9.78e-16	1e-09	VOPP1	MS_CSF - MS_PBMC	B cells
-0.65835	5.45321	72.9791	9.79e-16	1.01e-09	C15orf40	MS_CSF - MS_PBMC	B cells
-1.20233	4.21003	72.9653	9.85e-16	1.01e-09	PTPRN2	MS_CSF - MS_PBMC	B cells
-1.14461	8.96062	73.5536	9.98e-16	1.02e-09	NFKBIA	MS_CSF - MS_PBMC	B cells
-1.59585	3.85453	72.8081	1.11e-15	1.14e-09	P2RY14	MS_CSF - MS_PBMC	B cells
0.909269	4.67516	72.4944	1.19e-15	1.22e-09	TACC3	MS_CSF - MS_PBMC	B cells
-0.53539	7.76044	72.2786	1.3e-15	1.33e-09	RASGRP2	MS_CSF - MS_PBMC	B cells
0.77874	4.82491	72.2675	1.3e-15	1.34e-09	ORMDL2	MS_CSF - MS_PBMC	B cells
-0.73601	5.73384	72.2172	1.33e-15	1.36e-09	OXLD1	MS_CSF - MS_PBMC	B cells
-0.73088	8.35709	72.2165	1.39e-15	1.43e-09	SELL	MS_CSF - MS_PBMC	B cells
-0.58426	7.94332	72.0768	1.4e-15	1.44e-09	PHB2	MS_CSF - MS_PBMC	B cells
0.705535	5.44843	71.9667	1.47e-15	1.51e-09	PRKCD	MS_CSF - MS_PBMC	B cells
0.823514	5.87106	71.8593	1.53e-15	1.57e-09	VSIR	MS_CSF - MS_PBMC	B cells
-0.76971	6.79336	71.9117	1.54e-15	1.58e-09	SNHG1	MS_CSF - MS_PBMC	B cells
1.09312	4.32874	71.707	1.63e-15	1.67e-09	NBEAL2	MS_CSF - MS_PBMC	B cells
-1.08058	3.97125	71.5302	1.75e-15	1.79e-09	AC139530.1	MS_CSF - MS_PBMC	B cells
2.79673	3.03159	71.509	1.91e-15	1.96e-09	FLT3	MS_CSF - MS_PBMC	B cells
-1.0536	4.41789	71.273	1.94e-15	1.99e-09	GNB4	MS_CSF - MS_PBMC	B cells
-0.74168	6.10132	71.1235	2.06e-15	2.11e-09	RNF141	MS_CSF - MS_PBMC	B cells
-0.52716	12.1621	71.103	2.07e-15	2.13e-09	RPS21	MS_CSF - MS_PBMC	B cells
-0.42274	8.62689	70.9523	2.2e-15	2.26e-09	DAZAP2	MS_CSF - MS_PBMC	B cells
-0.71954	5.55584	70.928	2.22e-15	2.28e-09	THUMPD3-AS1	MS_CSF - MS_PBMC	B cells
1.35749	3.57841	70.7696	2.37e-15	2.43e-09	MCM6	MS_CSF - MS_PBMC	B cells
-0.76787	5.03396	70.6365	2.5e-15	2.57e-09	GMFB	MS_CSF - MS_PBMC	B cells
0.684475	8.13377	70.5565	2.58e-15	2.65e-09	LCP1	MS_CSF - MS_PBMC	B cells
-0.9704	4.17021	70.3761	2.78e-15	2.85e-09	WWC3	MS_CSF - MS_PBMC	B cells
-0.59619	6.35387	70.3571	2.8e-15	2.87e-09	SRSF8	MS_CSF - MS_PBMC	B cells
-0.48863	6.97283	70.3427	2.81e-15	2.89e-09	FLI1	MS_CSF - MS_PBMC	B cells
-0.71923	5.68865	70.1105	3.09e-15	3.17e-09	UBE2E2	MS_CSF - MS_PBMC	B cells
-1.00567	4.30317	69.9905	3.24e-15	3.33e-09	AMN1	MS_CSF - MS_PBMC	B cells
1.3745	3.68548	69.9298	3.32e-15	3.41e-09	PLEKHO2	MS_CSF - MS_PBMC	B cells
-0.6161	5.68944	69.6538	3.71e-15	3.81e-09	KLHDC2	MS_CSF - MS_PBMC	B cells
1.4144	3.46851	69.6516	3.72e-15	3.82e-09	DENND6B	MS_CSF - MS_PBMC	B cells
-1.09867	3.89406	69.6301	3.75e-15	3.85e-09	AC138150.1	MS_CSF - MS_PBMC	B cells
-1.11702	4.12934	69.4721	3.99e-15	4.1e-09	CERNA1	MS_CSF - MS_PBMC	B cells
-0.55826	7.53067	69.2979	4.29e-15	4.4e-09	CMPK1	MS_CSF - MS_PBMC	B cells
0.822201	5.39694	69.2713	4.33e-15	4.45e-09	IRF5	MS_CSF - MS_PBMC	B cells
-0.52407	8.28196	69.2322	4.4e-15	4.52e-09	UBXN1	MS_CSF - MS_PBMC	B cells
1.18356	6.81526	69.7538	4.47e-15	4.59e-09	CDV3	MS_CSF - MS_PBMC	B cells
0.84369	5.07153	69.1891	4.48e-15	4.6e-09	ST6GALNAC4	MS_CSF - MS_PBMC	B cells
0.781229	6.2416	69.1429	4.58e-15	4.7e-09	JPT1	MS_CSF - MS_PBMC	B cells
0.919845	6.64084	69.4636	4.65e-15	4.77e-09	AC004687.1	MS_CSF - MS_PBMC	B cells
-0.62167	7.01459	69.0609	4.72e-15	4.84e-09	FIS1	MS_CSF - MS_PBMC	B cells
-0.52416	7.11996	69.0049	4.82e-15	4.95e-09	TNFRSF14	MS_CSF - MS_PBMC	B cells
0.785917	7.64063	69.1256	5.01e-15	5.15e-09	PDE4B	MS_CSF - MS_PBMC	B cells
0.747516	8.0027	68.9605	5.25e-15	5.39e-09	GNAS	MS_CSF - MS_PBMC	B cells
-0.53458	8.12864	68.7288	5.39e-15	5.54e-09	SELENOH	MS_CSF - MS_PBMC	B cells
0.713693	5.28026	68.5042	5.9e-15	6.06e-09	RNF5	MS_CSF - MS_PBMC	B cells
0.644609	9.3183	68.4542	6.03e-15	6.19e-09	COTL1	MS_CSF - MS_PBMC	B cells
0.807432	5.53724	68.4324	6.08e-15	6.24e-09	RUBCN	MS_CSF - MS_PBMC	B cells
-1.02591	4.89816	68.1907	6.87e-15	7.06e-09	CR1	MS_CSF - MS_PBMC	B cells
1.39466	5.74509	68.6329	6.99e-15	7.17e-09	AC007952.4	MS_CSF - MS_PBMC	B cells
0.704281	5.3255	68.0482	7.1e-15	7.29e-09	SYS1	MS_CSF - MS_PBMC	B cells
-0.48967	11.8452	67.9466	7.4e-15	7.6e-09	RPL14	MS_CSF - MS_PBMC	B cells
3.62731	2.88387	68.2165	7.56e-15	7.76e-09	LAMP3	MS_CSF - MS_PBMC	B cells
-0.41706	10.5683	67.8561	7.68e-15	7.88e-09	RPL27	MS_CSF - MS_PBMC	B cells
-0.57707	8.49425	67.8285	7.76e-15	7.97e-09	ANAPC16	MS_CSF - MS_PBMC	B cells
-0.45439	8.08659	67.8248	7.77e-15	7.98e-09	UXT	MS_CSF - MS_PBMC	B cells
-0.93962	4.42951	67.7564	7.99e-15	8.21e-09	CCDC106	MS_CSF - MS_PBMC	B cells
-0.83564	6.291	67.9301	8.06e-15	8.28e-09	ITPR1	MS_CSF - MS_PBMC	B cells
-0.9188	5.38666	67.7819	8.19e-15	8.41e-09	TCTN1	MS_CSF - MS_PBMC	B cells
-0.7001	6.65266	67.5316	8.75e-15	8.99e-09	AC119396.1	MS_CSF - MS_PBMC	B cells
-0.44663	8.14847	67.494	8.89e-15	9.13e-09	UBE2D3	MS_CSF - MS_PBMC	B cells
-1.32494	3.55216	67.4736	8.96e-15	9.2e-09	MDS2	MS_CSF - MS_PBMC	B cells
1.22752	3.51806	67.4003	9.23e-15	9.48e-09	JDP2	MS_CSF - MS_PBMC	B cells
-0.54018	6.98387	67.3798	9.31e-15	9.56e-09	APEX1	MS_CSF - MS_PBMC	B cells
0.664022	5.5869	67.36	9.39e-15	9.64e-09	ARHGAP27	MS_CSF - MS_PBMC	B cells
-0.98796	5.74184	67.6685	9.42e-15	9.67e-09	VAV3	MS_CSF - MS_PBMC	B cells
1.07278	3.96045	67.2625	9.76e-15	1e-08	CHST15	MS_CSF - MS_PBMC	B cells
0.845576	4.80036	67.1793	1.01e-14	1.04e-08	DENND1B	MS_CSF - MS_PBMC	B cells
-1.02465	4.29629	66.9269	1.12e-14	1.15e-08	LINC00665	MS_CSF - MS_PBMC	B cells
-0.87022	4.43491	66.8024	1.18e-14	1.21e-08	C11orf80	MS_CSF - MS_PBMC	B cells
2.24936	3.02431	66.736	1.21e-14	1.24e-08	RASSF4	MS_CSF - MS_PBMC	B cells
-0.52532	7.36071	66.6607	1.25e-14	1.28e-08	APH1A	MS_CSF - MS_PBMC	B cells
0.691827	6.58643	66.6423	1.26e-14	1.29e-08	ANXA5	MS_CSF - MS_PBMC	B cells
1.1773	5.05654	66.7654	1.39e-14	1.42e-08	MNDA	MS_CSF - MS_PBMC	B cells
-0.5304	7.09185	66.3319	1.43e-14	1.46e-08	PNN	MS_CSF - MS_PBMC	B cells
0.699024	5.39895	66.1928	1.51e-14	1.55e-08	MVP	MS_CSF - MS_PBMC	B cells
0.983473	6.46108	66.3845	1.65e-14	1.69e-08	LIME1	MS_CSF - MS_PBMC	B cells
1.7047	2.95656	65.929	1.68e-14	1.72e-08	PLPP3	MS_CSF - MS_PBMC	B cells
0.744298	5.58259	65.8995	1.7e-14	1.75e-08	TLE3	MS_CSF - MS_PBMC	B cells
1.68653	3.23917	65.896	1.7e-14	1.75e-08	TMEM163	MS_CSF - MS_PBMC	B cells
0.71825	6.40046	65.8176	1.76e-14	1.8e-08	CORO1B	MS_CSF - MS_PBMC	B cells
0.77747	5.85358	65.7308	1.82e-14	1.87e-08	ADGRE5	MS_CSF - MS_PBMC	B cells
0.699297	5.84684	65.7074	1.84e-14	1.89e-08	TPP1	MS_CSF - MS_PBMC	B cells
0.90006	5.38693	65.7823	1.85e-14	1.9e-08	HCK	MS_CSF - MS_PBMC	B cells
-0.83309	4.97017	65.6901	1.85e-14	1.9e-08	ZNF880	MS_CSF - MS_PBMC	B cells
-1.14533	5.4038	65.9663	1.94e-14	1.99e-08	ARMH1	MS_CSF - MS_PBMC	B cells
-0.51668	6.48637	65.5504	1.96e-14	2.01e-08	SECISBP2	MS_CSF - MS_PBMC	B cells
0.985508	7.43224	65.9168	2.04e-14	2.09e-08	PSAP	MS_CSF - MS_PBMC	B cells
-1.34291	3.73484	65.3997	2.08e-14	2.14e-08	KCNH8	MS_CSF - MS_PBMC	B cells
1.23366	10.3865	65.8935	2.1e-14	2.16e-08	HLA-A	MS_CSF - MS_PBMC	B cells
0.758649	5.17466	65.3218	2.15e-14	2.21e-08	STIP1	MS_CSF - MS_PBMC	B cells
-1.37315	4.31351	65.6124	2.15e-14	2.21e-08	MACROD2	MS_CSF - MS_PBMC	B cells
-0.74525	6.43034	65.3207	2.17e-14	2.23e-08	RELB	MS_CSF - MS_PBMC	B cells
-0.45049	8.26585	65.1992	2.26e-14	2.32e-08	EIF3E	MS_CSF - MS_PBMC	B cells
2.60264	2.58998	65.0741	2.38e-14	2.44e-08	LTC4S	MS_CSF - MS_PBMC	B cells
-0.69274	7.30879	65.0558	2.41e-14	2.48e-08	NT5C	MS_CSF - MS_PBMC	B cells
-0.44737	7.22704	64.815	2.65e-14	2.72e-08	PPP1R2	MS_CSF - MS_PBMC	B cells
0.497966	6.83837	64.7808	2.68e-14	2.76e-08	SASH3	MS_CSF - MS_PBMC	B cells
-0.61546	8.87158	64.5565	2.94e-14	3.02e-08	SNX3	MS_CSF - MS_PBMC	B cells
-0.87705	5.42297	64.5972	2.96e-14	3.04e-08	EIF2AK3	MS_CSF - MS_PBMC	B cells
1.07632	5.05771	64.7556	2.98e-14	3.06e-08	SSPN	MS_CSF - MS_PBMC	B cells
1.41818	3.91205	64.3688	3.37e-14	3.46e-08	SLC25A29	MS_CSF - MS_PBMC	B cells
-1.08803	5.83235	64.6487	3.37e-14	3.46e-08	TP53INP1	MS_CSF - MS_PBMC	B cells
-0.59902	9.53358	64.1361	3.5e-14	3.59e-08	PPDPF	MS_CSF - MS_PBMC	B cells
-0.75261	4.97682	63.8874	3.87e-14	3.97e-08	PRPS2	MS_CSF - MS_PBMC	B cells
-0.79075	5.82899	63.8741	3.89e-14	4e-08	SNHG15	MS_CSF - MS_PBMC	B cells
2.19547	2.64991	63.6583	4.25e-14	4.37e-08	BIK	MS_CSF - MS_PBMC	B cells
1.41644	4.03026	63.8477	4.28e-14	4.39e-08	CDK2AP1	MS_CSF - MS_PBMC	B cells
-0.55811	9.69502	63.6148	4.33e-14	4.45e-08	CCNI	MS_CSF - MS_PBMC	B cells
0.844749	6.02626	63.6843	4.46e-14	4.58e-08	RAB31	MS_CSF - MS_PBMC	B cells
-2.3223	2.74645	63.5194	4.5e-14	4.62e-08	CLU	MS_CSF - MS_PBMC	B cells
1.43259	4.14581	63.7235	4.55e-14	4.68e-08	SMAD7	MS_CSF - MS_PBMC	B cells
-1.1015	4.4072	63.3366	4.85e-14	4.98e-08	AL139246.5	MS_CSF - MS_PBMC	B cells
-0.7438	5.77322	63.2285	5.08e-14	5.21e-08	METTL21A	MS_CSF - MS_PBMC	B cells
-0.69233	6.26204	63.1649	5.21e-14	5.35e-08	QRSL1	MS_CSF - MS_PBMC	B cells
0.917118	8.54587	63.5118	5.35e-14	5.49e-08	S100A4	MS_CSF - MS_PBMC	B cells
-1.07785	4.12491	63.0684	5.42e-14	5.57e-08	LINC01678	MS_CSF - MS_PBMC	B cells
-0.7533	4.92966	63.0659	5.43e-14	5.57e-08	ARHGEF18	MS_CSF - MS_PBMC	B cells
1.02039	4.11084	63.0141	5.54e-14	5.69e-08	LAX1	MS_CSF - MS_PBMC	B cells
2.05008	2.70101	62.9063	5.79e-14	5.95e-08	DST	MS_CSF - MS_PBMC	B cells
0.987043	7.20047	63.3113	5.85e-14	6.01e-08	MKNK2	MS_CSF - MS_PBMC	B cells
1.18696	6.24455	63.2523	6.09e-14	6.25e-08	CAPNS1	MS_CSF - MS_PBMC	B cells
-1.28025	10.2515	63.0426	6.67e-14	6.84e-08	FOS	MS_CSF - MS_PBMC	B cells
0.642294	6.58116	62.4259	7.06e-14	7.25e-08	SIPA1	MS_CSF - MS_PBMC	B cells
-1.2105	4.08485	62.289	7.47e-14	7.67e-08	IL21R	MS_CSF - MS_PBMC	B cells
-0.82429	9.59554	62.5227	7.81e-14	8.02e-08	SNHG29	MS_CSF - MS_PBMC	B cells
0.591949	5.67039	62.0007	8.42e-14	8.64e-08	GMIP	MS_CSF - MS_PBMC	B cells
-1.01118	4.99444	62.0176	8.85e-14	9.09e-08	SATB1	MS_CSF - MS_PBMC	B cells
0.957309	7.66621	62.2697	8.95e-14	9.19e-08	GNAI2	MS_CSF - MS_PBMC	B cells
-0.55452	5.77943	61.7827	9.21e-14	9.46e-08	PPM1B	MS_CSF - MS_PBMC	B cells
-1.27191	3.71058	61.7522	9.33e-14	9.58e-08	MRVI1-AS1	MS_CSF - MS_PBMC	B cells
-0.66134	7.01642	61.4509	1.06e-13	1.08e-07	CD40	MS_CSF - MS_PBMC	B cells
-0.69508	5.69656	61.4212	1.07e-13	1.1e-07	AGPAT5	MS_CSF - MS_PBMC	B cells
-0.84727	4.47218	61.3868	1.08e-13	1.11e-07	ALOX12-AS1	MS_CSF - MS_PBMC	B cells
1.00496	4.81349	61.4602	1.09e-13	1.11e-07	SLC2A4RG	MS_CSF - MS_PBMC	B cells
-0.67491	4.91632	61.3221	1.11e-13	1.14e-07	NUP160	MS_CSF - MS_PBMC	B cells
-0.56607	6.79295	61.2459	1.15e-13	1.18e-07	TMEM230	MS_CSF - MS_PBMC	B cells
-0.90738	4.48186	61.1686	1.19e-13	1.22e-07	PDCD4-AS1	MS_CSF - MS_PBMC	B cells
-3.18717	3.17866	61.4365	1.24e-13	1.27e-07	IL1B	MS_CSF - MS_PBMC	B cells
-0.80445	4.60816	61.0059	1.27e-13	1.3e-07	TPK1	MS_CSF - MS_PBMC	B cells
0.90518	4.6035	60.5965	1.5e-13	1.55e-07	RALGDS	MS_CSF - MS_PBMC	B cells
0.664864	6.57233	60.5724	1.52e-13	1.56e-07	VASP	MS_CSF - MS_PBMC	B cells
-0.71015	5.02054	60.5723	1.52e-13	1.56e-07	UBIAD1	MS_CSF - MS_PBMC	B cells
-0.55241	5.82728	60.4858	1.58e-13	1.62e-07	PSMA3-AS1	MS_CSF - MS_PBMC	B cells
1.59938	3.30442	60.4145	1.62e-13	1.67e-07	AC006369.1	MS_CSF - MS_PBMC	B cells
-0.37852	11.7789	60.1958	1.78e-13	1.82e-07	RPS6	MS_CSF - MS_PBMC	B cells
0.636263	5.53911	60.0591	1.88e-13	1.93e-07	DNMT1	MS_CSF - MS_PBMC	B cells
0.505458	6.4956	60.0521	1.89e-13	1.94e-07	WBP2	MS_CSF - MS_PBMC	B cells
0.799456	5.18162	60.0436	1.89e-13	1.94e-07	PCED1B	MS_CSF - MS_PBMC	B cells
-0.65243	7.5182	59.9997	1.93e-13	1.98e-07	CCND3	MS_CSF - MS_PBMC	B cells
-0.69391	5.32946	59.8941	2.01e-13	2.07e-07	RDH14	MS_CSF - MS_PBMC	B cells
0.797715	7.34324	60.1081	2.05e-13	2.1e-07	NEAT1	MS_CSF - MS_PBMC	B cells
0.519937	5.91944	59.7286	2.16e-13	2.22e-07	FYTTD1	MS_CSF - MS_PBMC	B cells
1.06123	4.90845	59.9347	2.17e-13	2.23e-07	PTPN12	MS_CSF - MS_PBMC	B cells
-0.60526	6.32131	59.6872	2.2e-13	2.25e-07	DGKD	MS_CSF - MS_PBMC	B cells
1.31697	3.69213	59.669	2.21e-13	2.27e-07	EZH2	MS_CSF - MS_PBMC	B cells
0.742748	5.62015	59.6272	2.25e-13	2.31e-07	RAB4B	MS_CSF - MS_PBMC	B cells
-0.58759	6.73741	59.532	2.34e-13	2.4e-07	STRAP	MS_CSF - MS_PBMC	B cells
-0.53013	11.8772	59.521	2.35e-13	2.42e-07	RPL6	MS_CSF - MS_PBMC	B cells
-0.5343	12.0822	59.3917	2.48e-13	2.55e-07	RPL36	MS_CSF - MS_PBMC	B cells
0.399046	7.97723	59.3834	2.49e-13	2.56e-07	SEPTIN9	MS_CSF - MS_PBMC	B cells
0.680847	6.39576	59.3698	2.51e-13	2.57e-07	SND1	MS_CSF - MS_PBMC	B cells
2.45717	2.57751	59.2478	2.64e-13	2.71e-07	GAS6	MS_CSF - MS_PBMC	B cells
-1.5098	3.05427	59.2016	2.69e-13	2.76e-07	HDAC4-AS1	MS_CSF - MS_PBMC	B cells
1.04807	4.71469	59.1442	2.85e-13	2.92e-07	NEU1	MS_CSF - MS_PBMC	B cells
0.726565	8.97125	59.1893	2.93e-13	3.01e-07	EZR	MS_CSF - MS_PBMC	B cells
-0.51719	6.12525	58.932	3.01e-13	3.09e-07	CNST	MS_CSF - MS_PBMC	B cells
-0.49404	6.29595	58.8734	3.08e-13	3.16e-07	SRSF1	MS_CSF - MS_PBMC	B cells
-0.53913	8.09003	58.8486	3.11e-13	3.2e-07	ARL6IP4	MS_CSF - MS_PBMC	B cells
-0.61138	5.68976	58.7471	3.25e-13	3.34e-07	ZFAND2B	MS_CSF - MS_PBMC	B cells
-0.59762	9.01085	58.6658	3.36e-13	3.45e-07	ZFAS1	MS_CSF - MS_PBMC	B cells
-0.94233	4.0007	58.6283	3.41e-13	3.5e-07	FHIT	MS_CSF - MS_PBMC	B cells
-0.838	4.44233	58.4816	3.63e-13	3.73e-07	TRDMT1	MS_CSF - MS_PBMC	B cells
-0.47681	9.81813	58.3657	3.81e-13	3.91e-07	LIMD2	MS_CSF - MS_PBMC	B cells
0.873423	5.38385	58.2668	4.11e-13	4.22e-07	HMGCS1	MS_CSF - MS_PBMC	B cells
-0.59569	5.17983	58.0888	4.28e-13	4.39e-07	XPO4	MS_CSF - MS_PBMC	B cells
-0.89236	5.02128	58.0408	4.37e-13	4.49e-07	ZNF10	MS_CSF - MS_PBMC	B cells
4.20883	2.77605	58.5658	4.48e-13	4.6e-07	C1QB	MS_CSF - MS_PBMC	B cells
-0.5659	6.77448	57.9166	4.6e-13	4.72e-07	ARL5A	MS_CSF - MS_PBMC	B cells
0.530184	6.23383	57.8499	4.73e-13	4.85e-07	TES	MS_CSF - MS_PBMC	B cells
-0.98108	4.41011	57.8294	4.77e-13	4.89e-07	C6orf226	MS_CSF - MS_PBMC	B cells
-1.32555	4.51923	58.0777	4.86e-13	4.99e-07	CRIP2	MS_CSF - MS_PBMC	B cells
0.503048	7.92697	57.7338	4.96e-13	5.09e-07	HCLS1	MS_CSF - MS_PBMC	B cells
0.865533	4.63517	57.724	4.98e-13	5.11e-07	OSBPL3	MS_CSF - MS_PBMC	B cells
0.93187	4.59298	57.6619	5.11e-13	5.25e-07	LY96	MS_CSF - MS_PBMC	B cells
-0.49844	13.9466	57.4194	5.66e-13	5.81e-07	EEF1A1	MS_CSF - MS_PBMC	B cells
0.917546	4.23186	57.3711	5.78e-13	5.93e-07	STK38L	MS_CSF - MS_PBMC	B cells
-0.80224	5.34008	57.2541	6.07e-13	6.23e-07	HIST1H2AC	MS_CSF - MS_PBMC	B cells
-0.8001	4.45372	57.1998	6.21e-13	6.37e-07	CYP2U1	MS_CSF - MS_PBMC	B cells
0.664246	5.64371	57.1495	6.34e-13	6.51e-07	EEA1	MS_CSF - MS_PBMC	B cells
-1.20365	3.4925	57.1481	6.34e-13	6.51e-07	PDE7B	MS_CSF - MS_PBMC	B cells
-0.43956	8.92735	57.1458	6.35e-13	6.52e-07	EIF3F	MS_CSF - MS_PBMC	B cells
-0.63859	6.74343	57.1379	6.37e-13	6.54e-07	C17orf49	MS_CSF - MS_PBMC	B cells
-0.48501	8.71047	57.0272	6.67e-13	6.85e-07	HMGN1	MS_CSF - MS_PBMC	B cells
1.31731	3.62801	57.0164	6.7e-13	6.88e-07	SYT11	MS_CSF - MS_PBMC	B cells
1.16322	4.00079	56.971	6.83e-13	7.01e-07	PLK3	MS_CSF - MS_PBMC	B cells
0.788973	5.09342	56.9181	6.98e-13	7.17e-07	UBXN11	MS_CSF - MS_PBMC	B cells
-0.66413	5.34585	56.9171	6.99e-13	7.17e-07	CEPT1	MS_CSF - MS_PBMC	B cells
1.27158	3.91945	56.9918	7.02e-13	7.21e-07	BTBD6	MS_CSF - MS_PBMC	B cells
1.61372	5.56775	57.298	7.03e-13	7.22e-07	CD2	MS_CSF - MS_PBMC	B cells
-0.63652	5.93015	56.8474	7.19e-13	7.39e-07	GSAP	MS_CSF - MS_PBMC	B cells
-0.47837	7.05341	56.7389	7.53e-13	7.73e-07	MAF1	MS_CSF - MS_PBMC	B cells
2.16189	2.70103	56.4995	8.33e-13	8.55e-07	U62317.4	MS_CSF - MS_PBMC	B cells
-0.90962	4.82625	56.4801	8.4e-13	8.62e-07	CCDC191	MS_CSF - MS_PBMC	B cells
-3.01341	2.57652	56.6647	8.51e-13	8.74e-07	CXCL8	MS_CSF - MS_PBMC	B cells
1.38076	4.18406	56.6778	8.63e-13	8.86e-07	IGHG4	MS_CSF - MS_PBMC	B cells
-0.82792	5.94559	56.4938	8.92e-13	9.16e-07	PHACTR1	MS_CSF - MS_PBMC	B cells
-0.50252	8.86439	56.3245	8.96e-13	9.2e-07	SNRPD2	MS_CSF - MS_PBMC	B cells
-0.47873	7.15104	56.3095	9.02e-13	9.26e-07	PPP3CC	MS_CSF - MS_PBMC	B cells
1.33642	3.54975	56.301	9.05e-13	9.29e-07	SLC1A4	MS_CSF - MS_PBMC	B cells
2.7261	2.49345	56.2726	9.16e-13	9.41e-07	TYMS	MS_CSF - MS_PBMC	B cells
0.773656	4.64693	56.2315	9.32e-13	9.57e-07	UNC13D	MS_CSF - MS_PBMC	B cells
1.04028	7.84983	56.5578	9.52e-13	9.77e-07	IGHA1	MS_CSF - MS_PBMC	B cells
-0.64059	5.10615	56.1575	9.62e-13	9.87e-07	HPS4	MS_CSF - MS_PBMC	B cells
0.986746	5.07834	56.2962	9.84e-13	1.01e-06	GALNT1	MS_CSF - MS_PBMC	B cells
-0.53348	12.5821	56.0267	1.02e-12	1.04e-06	RPS3	MS_CSF - MS_PBMC	B cells
-0.8519	4.67749	55.9669	1.04e-12	1.07e-06	AC008555.4	MS_CSF - MS_PBMC	B cells
0.833483	4.84851	55.9203	1.06e-12	1.09e-06	ST3GAL5	MS_CSF - MS_PBMC	B cells
0.722837	5.73233	55.773	1.13e-12	1.16e-06	UBA1	MS_CSF - MS_PBMC	B cells
1.46321	3.23435	55.7658	1.13e-12	1.16e-06	FGD4	MS_CSF - MS_PBMC	B cells
-0.48878	7.63075	55.6347	1.2e-12	1.23e-06	EIF5A	MS_CSF - MS_PBMC	B cells
1.34028	3.85554	55.7236	1.2e-12	1.24e-06	HSPA1B	MS_CSF - MS_PBMC	B cells
-0.56321	5.7794	55.625	1.2e-12	1.24e-06	CCDC32	MS_CSF - MS_PBMC	B cells
-0.78438	4.37515	55.6129	1.21e-12	1.24e-06	TMLHE	MS_CSF - MS_PBMC	B cells
0.472108	12.3704	55.5994	1.22e-12	1.25e-06	ACTB	MS_CSF - MS_PBMC	B cells
-0.83133	4.69182	55.4559	1.29e-12	1.33e-06	LINC00339	MS_CSF - MS_PBMC	B cells
-1.14181	3.71681	55.3297	1.36e-12	1.4e-06	AC015982.2	MS_CSF - MS_PBMC	B cells
1.02644	5.04284	55.5008	1.38e-12	1.42e-06	FABP5	MS_CSF - MS_PBMC	B cells
0.627449	5.34697	55.2864	1.39e-12	1.43e-06	ATP6AP1	MS_CSF - MS_PBMC	B cells
-0.47144	6.50689	55.2705	1.4e-12	1.43e-06	IFNAR1	MS_CSF - MS_PBMC	B cells
-0.82125	4.50799	55.2251	1.42e-12	1.46e-06	AKAP7	MS_CSF - MS_PBMC	B cells
0.597203	6.44754	55.1594	1.46e-12	1.5e-06	CAPN2	MS_CSF - MS_PBMC	B cells
0.584239	7.58473	55.1407	1.48e-12	1.52e-06	MSN	MS_CSF - MS_PBMC	B cells
0.774552	7.39021	55.2428	1.56e-12	1.6e-06	TGFB1	MS_CSF - MS_PBMC	B cells
0.852026	7.04618	55.2624	1.59e-12	1.63e-06	CTSZ	MS_CSF - MS_PBMC	B cells
0.521719	7.29056	54.9594	1.59e-12	1.64e-06	PGK1	MS_CSF - MS_PBMC	B cells
-0.78315	5.35528	54.9546	1.6e-12	1.64e-06	HEIH	MS_CSF - MS_PBMC	B cells
-1.31973	4.01045	54.8889	1.71e-12	1.75e-06	AL034397.3	MS_CSF - MS_PBMC	B cells
-0.54294	6.6711	54.7243	1.76e-12	1.81e-06	SNX10	MS_CSF - MS_PBMC	B cells
1.69369	5.22707	54.9747	1.85e-12	1.9e-06	TNF	MS_CSF - MS_PBMC	B cells
-0.72634	5.79055	54.5701	1.88e-12	1.93e-06	ARPC1A	MS_CSF - MS_PBMC	B cells
1.30214	4.23439	54.6657	1.97e-12	2.03e-06	NIBAN1	MS_CSF - MS_PBMC	B cells
-0.62889	5.22011	54.4035	2.02e-12	2.07e-06	MAPKAPK5-AS1	MS_CSF - MS_PBMC	B cells
0.806259	6.64627	54.6153	2.02e-12	2.08e-06	DDIT4	MS_CSF - MS_PBMC	B cells
-1.14164	3.90105	54.3948	2.02e-12	2.08e-06	ACSM3	MS_CSF - MS_PBMC	B cells
0.64867	6.49909	54.222	2.18e-12	2.24e-06	TAP1	MS_CSF - MS_PBMC	B cells
-1.44136	3.62957	54.1892	2.22e-12	2.28e-06	AP001059.3	MS_CSF - MS_PBMC	B cells
-0.56735	9.52444	54.1594	2.24e-12	2.3e-06	COMMD6	MS_CSF - MS_PBMC	B cells
-3.41566	4.02569	54.4472	2.31e-12	2.37e-06	RPS10-NUDT3	MS_CSF - MS_PBMC	B cells
-0.47951	8.96805	53.8968	2.5e-12	2.57e-06	EIF3K	MS_CSF - MS_PBMC	B cells
-0.55655	6.7992	53.8837	2.51e-12	2.58e-06	NHP2	MS_CSF - MS_PBMC	B cells
0.738666	4.96658	53.7426	2.67e-12	2.74e-06	LRRK1	MS_CSF - MS_PBMC	B cells
0.804493	6.35186	53.9448	2.67e-12	2.74e-06	SESN3	MS_CSF - MS_PBMC	B cells
0.65648	4.87667	53.515	2.94e-12	3.02e-06	PLIN3	MS_CSF - MS_PBMC	B cells
0.631964	10.1295	53.551	2.97e-12	3.04e-06	GAPDH	MS_CSF - MS_PBMC	B cells
0.822122	4.20869	53.2659	3.27e-12	3.35e-06	RDX	MS_CSF - MS_PBMC	B cells
-0.92955	4.26903	53.2628	3.27e-12	3.36e-06	LINC00494	MS_CSF - MS_PBMC	B cells
-1.48889	4.04123	53.456	3.32e-12	3.41e-06	AC009522.1	MS_CSF - MS_PBMC	B cells
1.046	6.7183	53.4795	3.44e-12	3.54e-06	TAF10	MS_CSF - MS_PBMC	B cells
-1.02806	3.64836	53.0603	3.57e-12	3.66e-06	SNHG21	MS_CSF - MS_PBMC	B cells
-0.83819	4.85455	53.0344	3.61e-12	3.7e-06	CNFN	MS_CSF - MS_PBMC	B cells
0.655582	5.76458	52.9633	3.72e-12	3.82e-06	TNFSF12	MS_CSF - MS_PBMC	B cells
-0.90977	4.15242	52.9549	3.73e-12	3.83e-06	CFL2	MS_CSF - MS_PBMC	B cells
1.05078	4.85288	53.105	3.79e-12	3.89e-06	TIMP1	MS_CSF - MS_PBMC	B cells
-0.68127	5.098	52.8889	3.84e-12	3.94e-06	ZNF302	MS_CSF - MS_PBMC	B cells
3.15487	7.93515	53.169	3.94e-12	4.05e-06	CST3	MS_CSF - MS_PBMC	B cells
-0.69133	11.6118	53.0033	3.96e-12	4.06e-06	FTL	MS_CSF - MS_PBMC	B cells
0.690411	5.86038	52.7271	4.11e-12	4.22e-06	SEMA4D	MS_CSF - MS_PBMC	B cells
0.862255	4.64574	52.6907	4.17e-12	4.28e-06	C14orf119	MS_CSF - MS_PBMC	B cells
-0.44184	7.64697	52.6809	4.19e-12	4.3e-06	EIF3D	MS_CSF - MS_PBMC	B cells
1.66626	3.01883	52.581	4.37e-12	4.49e-06	CCDC144A	MS_CSF - MS_PBMC	B cells
-0.82591	5.10435	52.5756	4.38e-12	4.5e-06	C12orf42	MS_CSF - MS_PBMC	B cells
-0.42299	7.20498	52.5106	4.51e-12	4.63e-06	SRSF10	MS_CSF - MS_PBMC	B cells
0.961834	4.88522	52.4694	4.76e-12	4.89e-06	MPST	MS_CSF - MS_PBMC	B cells
0.764006	7.24116	52.5727	4.8e-12	4.93e-06	ITGB1	MS_CSF - MS_PBMC	B cells
-1.03155	3.93733	52.3537	4.82e-12	4.95e-06	GIHCG	MS_CSF - MS_PBMC	B cells
0.702603	7.0231	52.457	4.88e-12	5.01e-06	PLCG2	MS_CSF - MS_PBMC	B cells
-0.5244	6.68766	52.2929	4.94e-12	5.08e-06	ARHGAP17	MS_CSF - MS_PBMC	B cells
1.43267	5.71	52.5041	5.21e-12	5.35e-06	AL627171.2	MS_CSF - MS_PBMC	B cells
-0.75044	4.57428	52.123	5.32e-12	5.46e-06	LINC00909	MS_CSF - MS_PBMC	B cells
-0.61867	6.79617	52.0901	5.39e-12	5.53e-06	DANCR	MS_CSF - MS_PBMC	B cells
1.00304	5.27494	52.3159	5.44e-12	5.59e-06	EHBP1L1	MS_CSF - MS_PBMC	B cells
-1.11477	4.98093	52.3097	5.48e-12	5.63e-06	TAPT1	MS_CSF - MS_PBMC	B cells
-0.72473	4.66633	51.9935	5.62e-12	5.77e-06	LINC00662	MS_CSF - MS_PBMC	B cells
0.735524	7.19575	52.1001	5.82e-12	5.97e-06	TLN1	MS_CSF - MS_PBMC	B cells
-0.97888	4.14982	51.898	5.85e-12	6.01e-06	LINC01003	MS_CSF - MS_PBMC	B cells
0.622874	5.80623	51.8345	6.01e-12	6.17e-06	FAM102A	MS_CSF - MS_PBMC	B cells
-0.49454	7.13124	51.7842	6.14e-12	6.31e-06	C1QBP	MS_CSF - MS_PBMC	B cells
1.15663	4.21582	51.7862	6.45e-12	6.62e-06	CRACR2B	MS_CSF - MS_PBMC	B cells
-0.64129	4.5608	51.4856	6.98e-12	7.17e-06	GMDS-DT	MS_CSF - MS_PBMC	B cells
1.34374	4.18396	51.7268	7.01e-12	7.2e-06	IL2RB	MS_CSF - MS_PBMC	B cells
-0.77549	4.44725	51.4641	7.04e-12	7.23e-06	PDK1	MS_CSF - MS_PBMC	B cells
-0.68938	5.60123	51.4626	7.05e-12	7.24e-06	CCNG2	MS_CSF - MS_PBMC	B cells
0.433422	8.25361	51.462	7.05e-12	7.24e-06	CALM2	MS_CSF - MS_PBMC	B cells
-0.4925	6.12136	51.3863	7.28e-12	7.48e-06	BRWD1	MS_CSF - MS_PBMC	B cells
-0.76214	5.59602	51.4237	7.34e-12	7.53e-06	SNHG3	MS_CSF - MS_PBMC	B cells
1.63078	3.01189	51.3409	7.43e-12	7.62e-06	BCAT1	MS_CSF - MS_PBMC	B cells
-0.44128	8.37086	51.3113	7.52e-12	7.72e-06	RBM3	MS_CSF - MS_PBMC	B cells
0.799115	4.94956	51.3101	7.52e-12	7.72e-06	MEF2D	MS_CSF - MS_PBMC	B cells
1.39642	5.20152	51.6089	7.58e-12	7.79e-06	AC245014.3	MS_CSF - MS_PBMC	B cells
0.398235	7.83071	51.2873	7.6e-12	7.8e-06	TMBIM6	MS_CSF - MS_PBMC	B cells
-1.13427	3.59785	51.2795	7.62e-12	7.83e-06	MINCR	MS_CSF - MS_PBMC	B cells
-0.4503	7.47933	51.2495	7.72e-12	7.93e-06	IKZF1	MS_CSF - MS_PBMC	B cells
1.1168	3.72887	51.2251	7.8e-12	8.01e-06	MAP1LC3A	MS_CSF - MS_PBMC	B cells
0.730316	5.71334	51.0513	8.42e-12	8.64e-06	CTSB	MS_CSF - MS_PBMC	B cells
-0.57144	8.16253	51.0085	8.56e-12	8.79e-06	ISG20	MS_CSF - MS_PBMC	B cells
1.10968	5.017	51.2552	8.63e-12	8.86e-06	AC008105.3	MS_CSF - MS_PBMC	B cells
-0.79447	4.42373	50.9287	8.86e-12	9.09e-06	SLC9A8	MS_CSF - MS_PBMC	B cells
-1.61733	3.26269	50.9184	8.9e-12	9.14e-06	AL450344.3	MS_CSF - MS_PBMC	B cells
1.64857	3.07525	50.8695	9.09e-12	9.33e-06	F2R	MS_CSF - MS_PBMC	B cells
-0.55539	7.32486	50.8398	9.2e-12	9.45e-06	CYB561A3	MS_CSF - MS_PBMC	B cells
-0.6614	4.92702	50.8001	9.36e-12	9.61e-06	PTAR1	MS_CSF - MS_PBMC	B cells
1.34385	4.47274	51.0559	9.44e-12	9.69e-06	PRDM1	MS_CSF - MS_PBMC	B cells
-0.54151	7.9176	50.6948	9.79e-12	1.01e-05	KRT10	MS_CSF - MS_PBMC	B cells
-0.32562	8.96488	50.6475	9.99e-12	1.03e-05	HNRNPDL	MS_CSF - MS_PBMC	B cells
0.476577	6.21232	50.6035	1.02e-11	1.05e-05	GOLPH3	MS_CSF - MS_PBMC	B cells
-0.94148	4.00125	50.5111	1.06e-11	1.09e-05	AP002748.4	MS_CSF - MS_PBMC	B cells
1.67342	5.61537	50.7543	1.09e-11	1.12e-05	GZMA	MS_CSF - MS_PBMC	B cells
-0.58121	5.58612	50.4265	1.1e-11	1.13e-05	RPIA	MS_CSF - MS_PBMC	B cells
0.82697	6.03288	50.5021	1.15e-11	1.18e-05	CLECL1	MS_CSF - MS_PBMC	B cells
1.08568	3.67567	50.3195	1.15e-11	1.18e-05	GPR137B	MS_CSF - MS_PBMC	B cells
-0.81952	4.63818	50.2405	1.19e-11	1.22e-05	C12orf76	MS_CSF - MS_PBMC	B cells
0.958492	4.99188	50.3836	1.19e-11	1.22e-05	UBE2S	MS_CSF - MS_PBMC	B cells
-0.58897	5.71972	50.1663	1.23e-11	1.26e-05	SLC50A1	MS_CSF - MS_PBMC	B cells
-0.4131	6.93409	49.926	1.36e-11	1.4e-05	PNRC2	MS_CSF - MS_PBMC	B cells
-0.8279	4.43747	49.8734	1.39e-11	1.43e-05	UBR5-AS1	MS_CSF - MS_PBMC	B cells
-0.571	6.10441	49.7963	1.44e-11	1.48e-05	PHTF2	MS_CSF - MS_PBMC	B cells
-0.85171	4.68982	49.756	1.47e-11	1.5e-05	AL662844.4	MS_CSF - MS_PBMC	B cells
-0.8397	4.3492	49.5914	1.57e-11	1.62e-05	CCL28	MS_CSF - MS_PBMC	B cells
-0.50701	7.36648	49.4552	1.67e-11	1.71e-05	SSU72	MS_CSF - MS_PBMC	B cells
-0.66487	4.99314	49.4077	1.7e-11	1.75e-05	YPEL2	MS_CSF - MS_PBMC	B cells
0.767591	4.9546	49.3772	1.73e-11	1.77e-05	TSEN54	MS_CSF - MS_PBMC	B cells
-0.45299	6.39569	49.2185	1.85e-11	1.9e-05	HECTD1	MS_CSF - MS_PBMC	B cells
-0.8446	5.08735	49.2374	1.87e-11	1.92e-05	METTL8	MS_CSF - MS_PBMC	B cells
0.930019	4.51521	49.1462	1.91e-11	1.96e-05	ITGAM	MS_CSF - MS_PBMC	B cells
0.529691	6.6805	49.1185	1.93e-11	1.98e-05	HMGA1	MS_CSF - MS_PBMC	B cells
-0.72064	6.62603	49.168	2.01e-11	2.07e-05	PAX5	MS_CSF - MS_PBMC	B cells
1.48327	3.37957	48.8829	2.14e-11	2.19e-05	KCTD12	MS_CSF - MS_PBMC	B cells
-0.55577	4.84274	48.8307	2.18e-11	2.24e-05	AKAP10	MS_CSF - MS_PBMC	B cells
0.901324	6.11474	48.9986	2.26e-11	2.32e-05	PLD4	MS_CSF - MS_PBMC	B cells
0.715491	5.26791	48.7442	2.27e-11	2.33e-05	NRROS	MS_CSF - MS_PBMC	B cells
-0.43751	6.90366	51.7243	2.35e-11	2.42e-05	LSM8	MS_CSF - MS_PBMC	B cells
0.957106	5.48929	48.8427	2.38e-11	2.45e-05	OAS1	MS_CSF - MS_PBMC	B cells
0.620177	6.00965	48.6202	2.39e-11	2.46e-05	NASP	MS_CSF - MS_PBMC	B cells
-0.89949	4.04243	48.5432	2.47e-11	2.54e-05	MYO15B	MS_CSF - MS_PBMC	B cells
-0.51052	7.25447	48.4826	2.54e-11	2.61e-05	LAMTOR1	MS_CSF - MS_PBMC	B cells
-0.58889	6.37601	48.319	2.72e-11	2.8e-05	MDM4	MS_CSF - MS_PBMC	B cells
-0.46624	13.4649	48.3164	2.73e-11	2.8e-05	RPS27	MS_CSF - MS_PBMC	B cells
0.954636	3.86366	48.277	2.77e-11	2.85e-05	BLVRA	MS_CSF - MS_PBMC	B cells
-0.6152	6.73315	48.2483	2.82e-11	2.89e-05	RUBCNL	MS_CSF - MS_PBMC	B cells
1.38781	3.06247	48.2155	2.85e-11	2.92e-05	KIF21A	MS_CSF - MS_PBMC	B cells
-0.88957	4.28544	48.1658	2.91e-11	2.99e-05	ADPRM	MS_CSF - MS_PBMC	B cells
-1.34465	3.6364	48.146	2.94e-11	3.02e-05	AL627171.1	MS_CSF - MS_PBMC	B cells
0.619256	5.12163	48.1358	2.95e-11	3.03e-05	EED	MS_CSF - MS_PBMC	B cells
-0.50951	5.64199	48.1299	2.96e-11	3.04e-05	CAND1	MS_CSF - MS_PBMC	B cells
-0.54753	7.48341	48.1179	2.97e-11	3.05e-05	CIAO2A	MS_CSF - MS_PBMC	B cells
-0.40356	9.63051	48.1033	2.99e-11	3.07e-05	YBX1	MS_CSF - MS_PBMC	B cells
-0.50055	8.86453	48.0909	3.01e-11	3.09e-05	UCP2	MS_CSF - MS_PBMC	B cells
0.71931	6.82503	48.2111	3.04e-11	3.12e-05	CD27	MS_CSF - MS_PBMC	B cells
0.597126	7.28268	48.0705	3.05e-11	3.13e-05	FLNA	MS_CSF - MS_PBMC	B cells
1.0681	5.37092	48.304	3.06e-11	3.15e-05	PPP1R14B	MS_CSF - MS_PBMC	B cells
1.57373	3.58237	48.1353	3.13e-11	3.21e-05	UTS2B	MS_CSF - MS_PBMC	B cells
-0.542	5.82949	47.9912	3.14e-11	3.22e-05	SGSM3	MS_CSF - MS_PBMC	B cells
-0.55146	5.17376	47.9711	3.17e-11	3.25e-05	PARP6	MS_CSF - MS_PBMC	B cells
1.06715	4.70139	48.1471	3.18e-11	3.26e-05	DNLZ	MS_CSF - MS_PBMC	B cells
1.41237	4.46612	48.2134	3.18e-11	3.27e-05	TNFSF9	MS_CSF - MS_PBMC	B cells
0.970205	3.77865	47.8175	3.38e-11	3.47e-05	MVK	MS_CSF - MS_PBMC	B cells
-0.39987	7.2303	47.8045	3.4e-11	3.49e-05	PAPOLA	MS_CSF - MS_PBMC	B cells
-0.88688	4.13759	47.7785	3.44e-11	3.53e-05	SERPINB9P1	MS_CSF - MS_PBMC	B cells
-0.68631	4.61344	47.7008	3.56e-11	3.65e-05	WDR37	MS_CSF - MS_PBMC	B cells
0.784712	4.94045	47.694	3.57e-11	3.67e-05	HCP5	MS_CSF - MS_PBMC	B cells
0.552034	6.32332	47.692	3.57e-11	3.67e-05	CD46	MS_CSF - MS_PBMC	B cells
0.833747	4.55478	47.6714	3.61e-11	3.7e-05	PLIN2	MS_CSF - MS_PBMC	B cells
0.998505	3.86796	47.5972	3.72e-11	3.82e-05	HYI	MS_CSF - MS_PBMC	B cells
-0.57748	5.2597	47.5879	3.74e-11	3.84e-05	NUP107	MS_CSF - MS_PBMC	B cells
2.10347	2.86893	47.4117	4.04e-11	4.14e-05	XCL1	MS_CSF - MS_PBMC	B cells
-1.42639	3.42823	47.322	4.2e-11	4.31e-05	CPT1A	MS_CSF - MS_PBMC	B cells
2.40335	2.56695	47.172	4.48e-11	4.6e-05	CSF2RA	MS_CSF - MS_PBMC	B cells
-1.05538	3.61843	47.1334	4.55e-11	4.68e-05	SETD7	MS_CSF - MS_PBMC	B cells
1.76714	2.72619	47.124	4.57e-11	4.69e-05	ATP1B1	MS_CSF - MS_PBMC	B cells
0.490696	6.02718	47.0263	4.77e-11	4.9e-05	KRAS	MS_CSF - MS_PBMC	B cells
1.17871	4.72129	47.2292	4.78e-11	4.91e-05	GBP2	MS_CSF - MS_PBMC	B cells
-0.73397	5.35045	47.0147	4.79e-11	4.92e-05	SMAGP	MS_CSF - MS_PBMC	B cells
-0.68258	4.79437	46.9373	4.96e-11	5.09e-05	PIGB	MS_CSF - MS_PBMC	B cells
2.31493	3.2397	47.117	4.97e-11	5.1e-05	IL18	MS_CSF - MS_PBMC	B cells
0.921103	4.11501	46.9321	4.97e-11	5.1e-05	FBXO10	MS_CSF - MS_PBMC	B cells
-0.8291	3.91984	46.8248	5.21e-11	5.35e-05	RAD51-AS1	MS_CSF - MS_PBMC	B cells
0.643918	4.92224	46.8111	5.24e-11	5.38e-05	ATP1B3	MS_CSF - MS_PBMC	B cells
-0.59869	6.21675	46.711	5.47e-11	5.62e-05	RPP21	MS_CSF - MS_PBMC	B cells
0.688494	5.95792	46.724	5.48e-11	5.62e-05	TYMP	MS_CSF - MS_PBMC	B cells
-0.54517	6.56455	58.3126	5.52e-11	5.67e-05	CLNS1A	MS_CSF - MS_PBMC	B cells
0.413381	7.90085	46.6261	5.68e-11	5.83e-05	SEPTIN6	MS_CSF - MS_PBMC	B cells
0.710909	4.90914	46.5957	5.75e-11	5.91e-05	ACLY	MS_CSF - MS_PBMC	B cells
-0.75649	4.23294	46.5828	5.78e-11	5.94e-05	PRMT3	MS_CSF - MS_PBMC	B cells
-1.36689	3.4899	46.5106	5.97e-11	6.13e-05	NETO1	MS_CSF - MS_PBMC	B cells
-0.53481	6.7961	57.4848	6e-11	6.16e-05	TOMM22	MS_CSF - MS_PBMC	B cells
-0.383	7.2323	46.4567	6.11e-11	6.27e-05	PAIP2	MS_CSF - MS_PBMC	B cells
-0.50465	6.93449	46.2816	6.6e-11	6.77e-05	SSH2	MS_CSF - MS_PBMC	B cells
-0.73375	9.87529	46.4079	6.84e-11	7.02e-05	ZFP36	MS_CSF - MS_PBMC	B cells
0.658752	5.09823	46.1868	6.87e-11	7.06e-05	OGDH	MS_CSF - MS_PBMC	B cells
0.47977	7.44044	46.0764	7.21e-11	7.4e-05	CAP1	MS_CSF - MS_PBMC	B cells
-1.20266	4.07595	46.0528	7.64e-11	7.84e-05	IGFBP4	MS_CSF - MS_PBMC	B cells
-0.53796	6.06465	45.93	7.69e-11	7.89e-05	AMD1	MS_CSF - MS_PBMC	B cells
0.367549	8.46628	45.9154	7.74e-11	7.94e-05	YWHAB	MS_CSF - MS_PBMC	B cells
-0.38078	7.2322	45.91	7.75e-11	7.96e-05	SYF2	MS_CSF - MS_PBMC	B cells
-0.73924	5.22664	45.8711	7.89e-11	8.1e-05	MCRIP2	MS_CSF - MS_PBMC	B cells
1.35617	4.17827	46.0773	7.91e-11	8.12e-05	SAMD3	MS_CSF - MS_PBMC	B cells
-0.86644	4.43515	45.7974	8.15e-11	8.36e-05	STMN3	MS_CSF - MS_PBMC	B cells
0.654407	5.90719	45.7237	8.41e-11	8.64e-05	ETV6	MS_CSF - MS_PBMC	B cells
1.56503	3.68787	45.8253	8.7e-11	8.93e-05	TIGIT	MS_CSF - MS_PBMC	B cells
-0.48393	7.07909	45.6407	8.72e-11	8.95e-05	SLC44A2	MS_CSF - MS_PBMC	B cells
0.884323	11.0007	45.875	8.78e-11	9.01e-05	RPS29	MS_CSF - MS_PBMC	B cells
-0.68816	5.02684	45.616	8.82e-11	9.05e-05	HEATR5B	MS_CSF - MS_PBMC	B cells
-0.71652	5.26333	45.5829	8.94e-11	9.18e-05	CCR6	MS_CSF - MS_PBMC	B cells
0.94632	4.0642	45.4719	9.39e-11	9.64e-05	EPHA4	MS_CSF - MS_PBMC	B cells
0.995395	4.72362	45.5211	9.79e-11	0.000101	ECI1	MS_CSF - MS_PBMC	B cells
1.91153	2.88285	45.3545	9.88e-11	0.000101	CTLA4	MS_CSF - MS_PBMC	B cells
0.581792	4.88159	45.2636	1.03e-10	0.000106	ATP6V1E1	MS_CSF - MS_PBMC	B cells
1.851	3.16066	45.25	1.03e-10	0.000106	EGR3	MS_CSF - MS_PBMC	B cells
0.387985	6.53099	45.2074	1.05e-10	0.000108	PSMD8	MS_CSF - MS_PBMC	B cells
0.690511	5.16313	45.1983	1.06e-10	0.000109	ERG28	MS_CSF - MS_PBMC	B cells
-0.55092	8.90631	45.2079	1.06e-10	0.000109	NME2	MS_CSF - MS_PBMC	B cells
-0.47956	6.35643	45.1199	1.1e-10	0.000112	SP140L	MS_CSF - MS_PBMC	B cells
-0.8261	4.76137	44.926	1.19e-10	0.000122	AUTS2	MS_CSF - MS_PBMC	B cells
1.77242	2.79119	44.9222	1.19e-10	0.000123	OASL	MS_CSF - MS_PBMC	B cells
0.582795	5.4049	44.8892	1.21e-10	0.000124	PARP10	MS_CSF - MS_PBMC	B cells
1.84983	2.88412	44.7981	1.26e-10	0.000129	SPATS2L	MS_CSF - MS_PBMC	B cells
-1.67769	4.07824	45.0348	1.26e-10	0.00013	IGLC7	MS_CSF - MS_PBMC	B cells
0.877507	3.86235	44.7675	1.28e-10	0.000131	FUCA2	MS_CSF - MS_PBMC	B cells
-0.63942	5.27003	44.7625	1.28e-10	0.000131	PSMG4	MS_CSF - MS_PBMC	B cells
-1.1716	4.69068	44.9466	1.29e-10	0.000133	CNTNAP2	MS_CSF - MS_PBMC	B cells
-0.5708	5.86978	44.7195	1.3e-10	0.000134	YDJC	MS_CSF - MS_PBMC	B cells
0.959367	3.7733	44.7055	1.31e-10	0.000135	PLEKHG2	MS_CSF - MS_PBMC	B cells
-0.4271	7.45478	44.6777	1.33e-10	0.000136	TRAF3IP3	MS_CSF - MS_PBMC	B cells
1.17268	3.71399	44.6166	1.36e-10	0.00014	FES	MS_CSF - MS_PBMC	B cells
-0.48544	5.78923	44.5238	1.42e-10	0.000146	C22orf39	MS_CSF - MS_PBMC	B cells
0.991201	4.20703	44.5513	1.43e-10	0.000147	MGAT4B	MS_CSF - MS_PBMC	B cells
0.819431	3.91244	44.4916	1.44e-10	0.000148	PCGF1	MS_CSF - MS_PBMC	B cells
1.09475	3.76641	44.4094	1.49e-10	0.000153	SRF	MS_CSF - MS_PBMC	B cells
-0.37165	8.826	44.4083	1.5e-10	0.000154	GPSM3	MS_CSF - MS_PBMC	B cells
0.608405	6.11761	44.3348	1.54e-10	0.000159	SLC9A3R1	MS_CSF - MS_PBMC	B cells
0.578526	6.43157	44.2472	1.61e-10	0.000165	DAPP1	MS_CSF - MS_PBMC	B cells
0.837658	4.00315	43.935	1.84e-10	0.000189	EPS8L2	MS_CSF - MS_PBMC	B cells
-0.46417	5.84138	43.8813	1.88e-10	0.000194	TSR2	MS_CSF - MS_PBMC	B cells
0.515538	5.96761	43.8658	1.9e-10	0.000195	MOB3A	MS_CSF - MS_PBMC	B cells
-0.67185	4.56727	43.8239	1.93e-10	0.000198	BOD1	MS_CSF - MS_PBMC	B cells
-0.47399	5.30406	43.8036	1.95e-10	0.0002	ABCB7	MS_CSF - MS_PBMC	B cells
-0.73011	4.22303	43.7751	1.97e-10	0.000203	ATP6V0A1	MS_CSF - MS_PBMC	B cells
0.432319	6.84627	43.7551	1.99e-10	0.000205	REEP5	MS_CSF - MS_PBMC	B cells
0.920248	3.82534	43.7383	2.01e-10	0.000206	FAIM	MS_CSF - MS_PBMC	B cells
-0.56381	5.21349	43.7048	2.04e-10	0.000209	DPEP2	MS_CSF - MS_PBMC	B cells
0.580509	4.85526	43.6947	2.05e-10	0.00021	SH3GL1	MS_CSF - MS_PBMC	B cells
-0.50094	7.3006	43.6742	2.06e-10	0.000212	POLR1D	MS_CSF - MS_PBMC	B cells
0.734114	4.39703	43.6501	2.09e-10	0.000214	MAP1S	MS_CSF - MS_PBMC	B cells
-0.68267	4.33933	43.6353	2.1e-10	0.000216	ARMH3	MS_CSF - MS_PBMC	B cells
0.675721	4.7466	43.6102	2.12e-10	0.000218	BORCS6	MS_CSF - MS_PBMC	B cells
0.753498	4.98317	43.604	2.13e-10	0.000219	PLCB2	MS_CSF - MS_PBMC	B cells
-0.81821	6.1291	43.7741	2.13e-10	0.000219	IGHV5-78	MS_CSF - MS_PBMC	B cells
0.960574	4.69888	43.6776	2.17e-10	0.000223	SMARCD2	MS_CSF - MS_PBMC	B cells
0.679044	4.94212	43.5475	2.18e-10	0.000224	SMC4	MS_CSF - MS_PBMC	B cells
1.05867	4.52732	43.5595	2.31e-10	0.000237	TEX9	MS_CSF - MS_PBMC	B cells
-0.53752	6.77628	43.4162	2.31e-10	0.000237	GNG7	MS_CSF - MS_PBMC	B cells
-0.83542	4.23567	43.3822	2.35e-10	0.000241	GCSAM	MS_CSF - MS_PBMC	B cells
0.892574	4.97243	43.4837	2.37e-10	0.000243	SH3GLB2	MS_CSF - MS_PBMC	B cells
0.851131	3.99096	43.3456	2.39e-10	0.000245	CD151	MS_CSF - MS_PBMC	B cells
-1.38062	3.84832	43.4823	2.39e-10	0.000245	AC091045.1	MS_CSF - MS_PBMC	B cells
-0.53884	5.52277	43.2811	2.45e-10	0.000252	PRKRA	MS_CSF - MS_PBMC	B cells
1.40047	2.93659	43.2454	2.49e-10	0.000256	SYNGR3	MS_CSF - MS_PBMC	B cells
0.5084	8.07393	43.2056	2.54e-10	0.00026	CD99	MS_CSF - MS_PBMC	B cells
-0.33183	10.8304	43.1631	2.59e-10	0.000265	RPL36A	MS_CSF - MS_PBMC	B cells
-1.48356	3.55401	43.2072	2.62e-10	0.000269	AF213884.3	MS_CSF - MS_PBMC	B cells
-0.49079	6.47085	43.0661	2.7e-10	0.000277	SPG21	MS_CSF - MS_PBMC	B cells
0.644229	5.9701	43.0081	2.79e-10	0.000287	CBLB	MS_CSF - MS_PBMC	B cells
0.970956	5.19705	43.1665	2.8e-10	0.000288	HIPK2	MS_CSF - MS_PBMC	B cells
0.623454	5.69363	42.9436	2.85e-10	0.000292	CTR9	MS_CSF - MS_PBMC	B cells
-0.76867	4.58762	42.9338	2.86e-10	0.000294	MOB3B	MS_CSF - MS_PBMC	B cells
0.714305	5.08394	42.9132	2.89e-10	0.000296	DUS2	MS_CSF - MS_PBMC	B cells
-0.60361	5.64061	42.8565	2.96e-10	0.000304	RWDD3	MS_CSF - MS_PBMC	B cells
-1.13269	3.44382	42.82	3.01e-10	0.000309	AC097382.3	MS_CSF - MS_PBMC	B cells
-0.59713	5.45408	42.8161	3.01e-10	0.000309	ISCA1	MS_CSF - MS_PBMC	B cells
1.16865	3.21949	42.7601	3.09e-10	0.000317	SLC30A1	MS_CSF - MS_PBMC	B cells
0.455338	7.14636	42.7504	3.1e-10	0.000318	PPP1R18	MS_CSF - MS_PBMC	B cells
1.33273	4.61844	42.881	3.2e-10	0.000329	GBP1	MS_CSF - MS_PBMC	B cells
-0.52406	6.84845	42.6097	3.3e-10	0.000339	FAAP20	MS_CSF - MS_PBMC	B cells
0.417021	6.64548	42.5965	3.32e-10	0.000341	TPM4	MS_CSF - MS_PBMC	B cells
-0.43183	6.91646	43.9781	3.37e-10	0.000346	UQCRFS1	MS_CSF - MS_PBMC	B cells
-1.12103	3.532	42.5535	3.38e-10	0.000347	AL162377.1	MS_CSF - MS_PBMC	B cells
-0.53128	10.1914	42.5464	3.4e-10	0.000349	LTB	MS_CSF - MS_PBMC	B cells
0.533002	6.26429	42.5119	3.45e-10	0.000354	ANP32E	MS_CSF - MS_PBMC	B cells
1.10312	3.96532	42.5478	3.5e-10	0.000359	KMT5A	MS_CSF - MS_PBMC	B cells
-0.47805	6.02456	46.4616	3.65e-10	0.000375	MAP4K2	MS_CSF - MS_PBMC	B cells
-1.13435	3.45037	42.3769	3.66e-10	0.000375	WASF1	MS_CSF - MS_PBMC	B cells
-0.64666	5.44361	55.0072	3.73e-10	0.000383	SMIM27	MS_CSF - MS_PBMC	B cells
0.772795	6.44344	42.4784	3.77e-10	0.000387	ARL4C	MS_CSF - MS_PBMC	B cells
-0.41765	8.37313	42.288	3.8e-10	0.00039	VAMP2	MS_CSF - MS_PBMC	B cells
0.522421	6.88948	42.2565	3.86e-10	0.000396	HSH2D	MS_CSF - MS_PBMC	B cells
-0.7166	4.45575	42.2418	3.88e-10	0.000399	SGK3	MS_CSF - MS_PBMC	B cells
-0.51734	6.39144	42.2185	3.92e-10	0.000403	DMXL1	MS_CSF - MS_PBMC	B cells
1.05983	3.96435	42.2078	3.96e-10	0.000407	DPYSL2	MS_CSF - MS_PBMC	B cells
-0.35385	8.35367	42.1669	4.01e-10	0.000412	PNISR	MS_CSF - MS_PBMC	B cells
-0.56978	5.22683	42.147	4.05e-10	0.000416	WDFY2	MS_CSF - MS_PBMC	B cells
1.40278	3.14685	42.1043	4.13e-10	0.000424	PXDC1	MS_CSF - MS_PBMC	B cells
0.975143	4.65515	42.2238	4.14e-10	0.000425	CLPTM1L	MS_CSF - MS_PBMC	B cells
0.657713	6.53013	42.1731	4.18e-10	0.000429	SPTAN1	MS_CSF - MS_PBMC	B cells
0.60012	5.01981	42.0613	4.2e-10	0.000432	SNX8	MS_CSF - MS_PBMC	B cells
0.926005	4.30617	42.0784	4.21e-10	0.000432	AHI1	MS_CSF - MS_PBMC	B cells
0.798098	5.03078	42.0577	4.26e-10	0.000438	PARP9	MS_CSF - MS_PBMC	B cells
0.556545	5.28274	42.0217	4.28e-10	0.000439	CABIN1	MS_CSF - MS_PBMC	B cells
-0.54555	5.79344	41.9737	4.37e-10	0.000449	C5orf56	MS_CSF - MS_PBMC	B cells
-0.52412	6.31337	41.9703	4.38e-10	0.000449	DUSP22	MS_CSF - MS_PBMC	B cells
-0.42861	8.76512	41.9636	4.39e-10	0.000451	SERP1	MS_CSF - MS_PBMC	B cells
-0.91017	5.07209	42.0467	4.49e-10	0.000461	LCN10	MS_CSF - MS_PBMC	B cells
-0.38632	7.90013	41.8684	4.58e-10	0.00047	HNRNPA0	MS_CSF - MS_PBMC	B cells
-0.46908	5.56312	41.8356	4.65e-10	0.000477	TARDBP	MS_CSF - MS_PBMC	B cells
-0.60023	5.09238	41.8297	4.66e-10	0.000478	ZNF493	MS_CSF - MS_PBMC	B cells
-0.68527	7.84826	41.8771	4.89e-10	0.000502	P2RX5	MS_CSF - MS_PBMC	B cells
-0.47181	6.89482	41.6248	5.1e-10	0.000524	CYCS	MS_CSF - MS_PBMC	B cells
1.09867	3.6561	41.596	5.17e-10	0.00053	SFMBT2	MS_CSF - MS_PBMC	B cells
-0.81995	4.23712	41.5697	5.23e-10	0.000537	SHLD1	MS_CSF - MS_PBMC	B cells
-0.40412	6.97556	41.5532	5.26e-10	0.000541	MBD4	MS_CSF - MS_PBMC	B cells
-0.40219	6.21762	41.5363	5.3e-10	0.000545	RAD23B	MS_CSF - MS_PBMC	B cells
-0.36557	7.26715	41.4815	5.44e-10	0.000558	ACAP2	MS_CSF - MS_PBMC	B cells
-0.86117	7.43892	41.6829	5.45e-10	0.000559	JCHAIN	MS_CSF - MS_PBMC	B cells
1.26989	3.211	41.425	5.57e-10	0.000572	CYFIP1	MS_CSF - MS_PBMC	B cells
0.814887	3.95339	41.2979	5.9e-10	0.000605	NDRG1	MS_CSF - MS_PBMC	B cells
-0.78327	3.92694	41.254	6.01e-10	0.000617	ZNF254	MS_CSF - MS_PBMC	B cells
0.578742	7.93603	41.2938	6.07e-10	0.000624	RESF1	MS_CSF - MS_PBMC	B cells
-0.95935	4.56651	41.2129	6.33e-10	0.00065	CD38	MS_CSF - MS_PBMC	B cells
-0.43757	11.0962	41.0804	6.49e-10	0.000667	EIF1	MS_CSF - MS_PBMC	B cells
1.21568	4.07169	41.1917	6.57e-10	0.000675	ALDH2	MS_CSF - MS_PBMC	B cells
0.980358	6.4251	41.253	6.59e-10	0.000677	MARCKS	MS_CSF - MS_PBMC	B cells
0.43795	6.95297	41.0442	6.6e-10	0.000677	WDR1	MS_CSF - MS_PBMC	B cells
0.881067	4.02157	41.0372	6.62e-10	0.00068	CHST2	MS_CSF - MS_PBMC	B cells
0.723512	5.26286	41.0422	6.69e-10	0.000686	SLC7A5	MS_CSF - MS_PBMC	B cells
-0.42174	6.33303	40.9822	6.78e-10	0.000696	SECISBP2L	MS_CSF - MS_PBMC	B cells
-0.66972	4.32931	40.9781	6.8e-10	0.000698	ZFP14	MS_CSF - MS_PBMC	B cells
0.486054	5.55784	40.9343	6.93e-10	0.000711	SYAP1	MS_CSF - MS_PBMC	B cells
0.956857	3.63548	40.8489	7.2e-10	0.000739	CHKA	MS_CSF - MS_PBMC	B cells
0.571587	5.65993	40.8422	7.22e-10	0.000741	FUT8	MS_CSF - MS_PBMC	B cells
0.990108	4.92056	41.0041	7.23e-10	0.000742	LFNG	MS_CSF - MS_PBMC	B cells
-0.72224	4.72726	40.8292	7.26e-10	0.000745	AL392172.1	MS_CSF - MS_PBMC	B cells
-0.74087	4.22586	40.8084	7.33e-10	0.000752	ZBED5-AS1	MS_CSF - MS_PBMC	B cells
2.34201	4.55776	40.9832	7.44e-10	0.000764	MS4A6A	MS_CSF - MS_PBMC	B cells
-0.63331	5.20986	40.6868	7.73e-10	0.000794	SCML4	MS_CSF - MS_PBMC	B cells
0.772854	6.13506	40.8	7.88e-10	0.000809	EFHD2	MS_CSF - MS_PBMC	B cells
-0.57472	5.69216	40.6214	7.96e-10	0.000817	SVBP	MS_CSF - MS_PBMC	B cells
0.724617	4.68225	40.5714	8.14e-10	0.000836	TUBA1C	MS_CSF - MS_PBMC	B cells
-0.57207	5.41707	40.5559	8.2e-10	0.000842	GCA	MS_CSF - MS_PBMC	B cells
0.845738	3.9603	40.5423	8.25e-10	0.000847	NQO2	MS_CSF - MS_PBMC	B cells
0.395099	7.90235	40.472	8.51e-10	0.000874	CAPZB	MS_CSF - MS_PBMC	B cells
-0.70479	4.37115	40.4633	8.54e-10	0.000877	MAP9	MS_CSF - MS_PBMC	B cells
-0.62635	5.63709	40.4087	8.75e-10	0.000899	DENND4A	MS_CSF - MS_PBMC	B cells
3.35412	2.83334	40.5407	8.91e-10	0.000915	C1QA	MS_CSF - MS_PBMC	B cells
-0.45108	6.80811	41.0703	9.06e-10	0.00093	DRAM2	MS_CSF - MS_PBMC	B cells
1.35951	3.26737	40.2773	9.28e-10	0.000953	AL133467.1	MS_CSF - MS_PBMC	B cells
0.982034	4.40693	40.3496	9.31e-10	0.000956	ATP2B4	MS_CSF - MS_PBMC	B cells
0.686194	4.79898	40.1427	9.85e-10	0.001012	LPIN1	MS_CSF - MS_PBMC	B cells
0.490268	6.09928	40.1391	9.87e-10	0.001013	TMEM109	MS_CSF - MS_PBMC	B cells
1.06228	4.46811	40.2572	9.98e-10	0.001025	RRP36	MS_CSF - MS_PBMC	B cells
-0.59094	5.282	40.0719	1.02e-09	0.001044	DIP2B	MS_CSF - MS_PBMC	B cells
0.731891	5.80844	40.1641	1.02e-09	0.001048	ANXA4	MS_CSF - MS_PBMC	B cells
-0.52573	6.70591	46.897	1.03e-09	0.001059	SHMT2	MS_CSF - MS_PBMC	B cells
-1.62273	3.31311	40.0658	1.04e-09	0.001072	IGKV2-26	MS_CSF - MS_PBMC	B cells
-0.85415	3.71482	39.9645	1.07e-09	0.001095	ZNF154	MS_CSF - MS_PBMC	B cells
0.49052	6.66813	39.9383	1.08e-09	0.001108	AKNA	MS_CSF - MS_PBMC	B cells
-0.99256	3.9381	39.8975	1.1e-09	0.001128	LY86-AS1	MS_CSF - MS_PBMC	B cells
0.652566	5.11707	39.7787	1.16e-09	0.00119	PPP1R35	MS_CSF - MS_PBMC	B cells
-0.58651	5.51406	39.7775	1.16e-09	0.00119	DEF8	MS_CSF - MS_PBMC	B cells
-0.58999	4.70261	39.7232	1.19e-09	0.00122	DIPK1A	MS_CSF - MS_PBMC	B cells
2.04845	2.65562	39.6923	1.2e-09	0.001237	GPAT3	MS_CSF - MS_PBMC	B cells
-0.70902	4.23491	39.6717	1.22e-09	0.001248	EFCAB13	MS_CSF - MS_PBMC	B cells
-0.83212	6.0085	39.7672	1.25e-09	0.001288	PPP1R14A	MS_CSF - MS_PBMC	B cells
-0.42557	6.56766	39.5887	1.26e-09	0.001295	P2RY8	MS_CSF - MS_PBMC	B cells
-0.38112	6.42477	39.5876	1.26e-09	0.001296	NDUFV1	MS_CSF - MS_PBMC	B cells
1.55082	7.41212	39.7186	1.3e-09	0.001335	IL32	MS_CSF - MS_PBMC	B cells
-0.59998	5.8197	61.8158	1.33e-09	0.001363	TRMT1	MS_CSF - MS_PBMC	B cells
-1.15616	3.43418	39.4735	1.33e-09	0.001364	MZF1-AS1	MS_CSF - MS_PBMC	B cells
0.943186	4.43783	39.4862	1.35e-09	0.001389	TESC	MS_CSF - MS_PBMC	B cells
1.49385	3.9735	39.6012	1.36e-09	0.001395	SH2D1A	MS_CSF - MS_PBMC	B cells
0.772094	4.84162	39.3512	1.41e-09	0.001449	OTULIN	MS_CSF - MS_PBMC	B cells
0.445795	7.2418	39.3295	1.42e-09	0.001454	ENO1	MS_CSF - MS_PBMC	B cells
-0.67416	5.50738	39.3481	1.42e-09	0.001455	SH2B2	MS_CSF - MS_PBMC	B cells
-0.59932	4.61909	39.3237	1.42e-09	0.001458	SLC35B3	MS_CSF - MS_PBMC	B cells
-0.49636	5.50523	39.3169	1.42e-09	0.001462	DYM	MS_CSF - MS_PBMC	B cells
0.863167	3.90329	39.2807	1.45e-09	0.001486	STARD4	MS_CSF - MS_PBMC	B cells
1.10936	4.44786	39.3766	1.48e-09	0.001516	COL9A3	MS_CSF - MS_PBMC	B cells
0.681062	4.17134	39.1844	1.51e-09	0.001552	POR	MS_CSF - MS_PBMC	B cells
1.1217	3.35885	39.1818	1.51e-09	0.001553	TRAF1	MS_CSF - MS_PBMC	B cells
-0.37106	6.24814	39.1797	1.51e-09	0.001555	RNF10	MS_CSF - MS_PBMC	B cells
0.748291	5.63917	39.2511	1.53e-09	0.001568	BCL3	MS_CSF - MS_PBMC	B cells
-0.60042	5.26328	39.1493	1.54e-09	0.001576	TCP11L2	MS_CSF - MS_PBMC	B cells
0.635311	5.90844	39.1607	1.55e-09	0.001595	DIAPH1	MS_CSF - MS_PBMC	B cells
0.727264	4.10194	39.0889	1.58e-09	0.001619	GSS	MS_CSF - MS_PBMC	B cells
-0.57175	4.41749	38.9685	1.66e-09	0.001709	SCAI	MS_CSF - MS_PBMC	B cells
0.61531	4.82475	38.9218	1.7e-09	0.001745	SNX20	MS_CSF - MS_PBMC	B cells
-0.72284	4.96576	38.9178	1.7e-09	0.001748	C15orf61	MS_CSF - MS_PBMC	B cells
-0.65407	13.9547	39.0368	1.73e-09	0.001772	RPL41	MS_CSF - MS_PBMC	B cells
-0.51183	6.06322	38.8757	1.74e-09	0.001781	RIC1	MS_CSF - MS_PBMC	B cells
-0.59381	5.46535	38.8634	1.74e-09	0.001791	HTATIP2	MS_CSF - MS_PBMC	B cells
0.972233	4.01465	38.8395	1.77e-09	0.001822	FOXP4	MS_CSF - MS_PBMC	B cells
0.545874	5.3636	38.719	1.86e-09	0.001911	CTSA	MS_CSF - MS_PBMC	B cells
-0.61605	4.56532	38.7017	1.88e-09	0.001926	CLN5	MS_CSF - MS_PBMC	B cells
1.06211	3.39936	38.6872	1.89e-09	0.001938	PHF19	MS_CSF - MS_PBMC	B cells
0.705808	4.33756	38.6838	1.89e-09	0.001941	INPPL1	MS_CSF - MS_PBMC	B cells
-0.53721	5.63405	45.9535	1.92e-09	0.001967	GNPAT	MS_CSF - MS_PBMC	B cells
-0.68577	4.17775	38.6541	1.92e-09	0.001967	LINC01278	MS_CSF - MS_PBMC	B cells
-0.69891	5.32252	38.6506	1.94e-09	0.001993	CHMP1B	MS_CSF - MS_PBMC	B cells
1.44469	7.71016	38.7997	1.95e-09	0.002005	CCL5	MS_CSF - MS_PBMC	B cells
0.974128	4.88865	38.7189	1.99e-09	0.00204	UBE2M	MS_CSF - MS_PBMC	B cells
0.949322	4.15518	38.5847	2e-09	0.002055	MT1X	MS_CSF - MS_PBMC	B cells
0.886635	4.14365	38.5495	2.01e-09	0.002062	CDC34	MS_CSF - MS_PBMC	B cells
-0.4042	9.97603	38.549	2.01e-09	0.002062	BTF3	MS_CSF - MS_PBMC	B cells
1.57228	3.48451	38.6405	2.01e-09	0.002063	AC011446.2	MS_CSF - MS_PBMC	B cells
-0.32567	12.6003	38.5164	2.04e-09	0.002093	RPS8	MS_CSF - MS_PBMC	B cells
0.93602	4.73504	38.6028	2.06e-09	0.002111	SH2B3	MS_CSF - MS_PBMC	B cells
-0.62254	6.14992	38.5235	2.07e-09	0.002124	LHPP	MS_CSF - MS_PBMC	B cells
-0.53123	6.76954	38.4443	2.11e-09	0.002161	DNAJC4	MS_CSF - MS_PBMC	B cells
0.988145	4.17213	38.4633	2.15e-09	0.002203	TBXAS1	MS_CSF - MS_PBMC	B cells
0.832925	4.10982	38.4003	2.15e-09	0.002204	ARHGAP31	MS_CSF - MS_PBMC	B cells
0.628418	5.08985	38.3933	2.15e-09	0.002211	PIK3R5	MS_CSF - MS_PBMC	B cells
0.461631	5.98693	38.3848	2.16e-09	0.00222	FERMT3	MS_CSF - MS_PBMC	B cells
0.943318	4.10544	38.406	2.18e-09	0.002233	ZDHHC18	MS_CSF - MS_PBMC	B cells
-0.51699	7.3821	38.363	2.18e-09	0.002241	ADAM28	MS_CSF - MS_PBMC	B cells
-0.79656	4.7043	38.3495	2.21e-09	0.002264	IL6ST	MS_CSF - MS_PBMC	B cells
-0.42912	6.6252	38.2811	2.26e-09	0.002325	GGNBP2	MS_CSF - MS_PBMC	B cells
-0.53239	6.65988	38.2279	2.32e-09	0.002382	ALOX5	MS_CSF - MS_PBMC	B cells
-0.55198	5.08725	38.1996	2.35e-09	0.002412	SLC30A5	MS_CSF - MS_PBMC	B cells
1.14618	3.45869	38.1928	2.36e-09	0.002419	STAC3	MS_CSF - MS_PBMC	B cells
-0.52268	5.122	38.1856	2.36e-09	0.002427	LRCH1	MS_CSF - MS_PBMC	B cells
-0.50131	5.24206	38.1234	2.43e-09	0.002496	TM2D3	MS_CSF - MS_PBMC	B cells
0.512493	6.45452	38.078	2.48e-09	0.002547	ACIN1	MS_CSF - MS_PBMC	B cells
0.525524	5.9141	38.003	2.57e-09	0.002635	EPRS	MS_CSF - MS_PBMC	B cells
-0.83589	5.79108	38.1007	2.62e-09	0.00269	NME4	MS_CSF - MS_PBMC	B cells
0.538432	6.49864	37.9514	2.63e-09	0.002696	RABGAP1L	MS_CSF - MS_PBMC	B cells
-0.52914	6.39673	37.8576	2.74e-09	0.002812	DNAJC19	MS_CSF - MS_PBMC	B cells
-0.36915	6.7071	37.8159	2.79e-09	0.002866	PCNP	MS_CSF - MS_PBMC	B cells
-0.70512	4.48526	37.7943	2.82e-09	0.002894	URGCP	MS_CSF - MS_PBMC	B cells
-0.45682	7.50671	44.4756	2.84e-09	0.002913	BLOC1S1	MS_CSF - MS_PBMC	B cells
0.628638	5.29563	37.6983	2.94e-09	0.003021	EIF4A3	MS_CSF - MS_PBMC	B cells
-0.67762	4.22109	37.6955	2.95e-09	0.003025	TSPYL4	MS_CSF - MS_PBMC	B cells
-0.6389	4.98717	37.6207	3.05e-09	0.003129	SLC2A11	MS_CSF - MS_PBMC	B cells
0.888969	4.82595	37.6738	3.12e-09	0.003203	PLXNC1	MS_CSF - MS_PBMC	B cells
0.554291	6.88272	37.5928	3.12e-09	0.003206	INPP5D	MS_CSF - MS_PBMC	B cells
0.732354	4.00148	37.5622	3.13e-09	0.003212	IL12RB1	MS_CSF - MS_PBMC	B cells
-0.80447	4.26102	37.5212	3.19e-09	0.003272	PRMT9	MS_CSF - MS_PBMC	B cells
1.60578	2.45974	37.5069	3.21e-09	0.003293	CARD9	MS_CSF - MS_PBMC	B cells
1.07876	3.80489	37.5262	3.21e-09	0.003298	SYTL3	MS_CSF - MS_PBMC	B cells
0.844535	3.85333	37.4595	3.28e-09	0.003364	ABHD15	MS_CSF - MS_PBMC	B cells
1.6596	3.16377	37.3904	3.44e-09	0.003529	EOMES	MS_CSF - MS_PBMC	B cells
0.729189	4.09216	37.3424	3.45e-09	0.003546	SEPTIN11	MS_CSF - MS_PBMC	B cells
1.23729	3.10307	37.33	3.47e-09	0.003566	AC090152.1	MS_CSF - MS_PBMC	B cells
0.895133	4.63558	37.3666	3.54e-09	0.003631	CMTM3	MS_CSF - MS_PBMC	B cells
1.40664	3.56503	37.3689	3.54e-09	0.003631	NET1	MS_CSF - MS_PBMC	B cells
0.875234	4.36566	37.2606	3.64e-09	0.00374	COL4A4	MS_CSF - MS_PBMC	B cells
0.483778	5.41828	37.2078	3.67e-09	0.003768	SARNP	MS_CSF - MS_PBMC	B cells
0.528511	6.75316	37.1943	3.69e-09	0.003791	PYCARD	MS_CSF - MS_PBMC	B cells
-0.4729	7.66904	37.134	3.79e-09	0.003895	C9orf16	MS_CSF - MS_PBMC	B cells
-0.66427	4.64474	37.0714	3.9e-09	0.004006	LONRF1	MS_CSF - MS_PBMC	B cells
0.561263	5.56194	37.068	3.91e-09	0.004013	SERPINB6	MS_CSF - MS_PBMC	B cells
-0.81596	4.22811	37.0486	3.94e-09	0.004048	AC012368.1	MS_CSF - MS_PBMC	B cells
0.467859	6.35157	37.0423	3.95e-09	0.004059	NUDT4	MS_CSF - MS_PBMC	B cells
0.67399	4.51778	37.0297	3.98e-09	0.004083	HDGFL2	MS_CSF - MS_PBMC	B cells
-0.44415	5.6431	36.9491	4.12e-09	0.004234	MTG1	MS_CSF - MS_PBMC	B cells
0.476617	5.73482	36.9302	4.16e-09	0.00427	EHD1	MS_CSF - MS_PBMC	B cells
-0.52716	6.28589	50.5429	4.17e-09	0.004286	SDR39U1	MS_CSF - MS_PBMC	B cells
0.845832	7.52877	37.0647	4.22e-09	0.004334	CD48	MS_CSF - MS_PBMC	B cells
1.1112	3.32425	36.8488	4.31e-09	0.00443	CD200R1	MS_CSF - MS_PBMC	B cells
1.37702	2.63214	36.8411	4.33e-09	0.004445	PDE4A	MS_CSF - MS_PBMC	B cells
0.667858	4.47495	36.8035	4.4e-09	0.004521	ELF4	MS_CSF - MS_PBMC	B cells
0.650105	5.96522	36.8485	4.44e-09	0.00456	MAP4	MS_CSF - MS_PBMC	B cells
-0.53932	4.98936	36.7567	4.5e-09	0.004618	WAC-AS1	MS_CSF - MS_PBMC	B cells
-0.44821	6.78407	36.7367	4.54e-09	0.004659	MRPL54	MS_CSF - MS_PBMC	B cells
0.80064	4.12343	36.7283	4.56e-09	0.004677	HEXIM1	MS_CSF - MS_PBMC	B cells
-0.40851	7.50825	36.7237	4.57e-09	0.004687	MTPN	MS_CSF - MS_PBMC	B cells
0.735015	4.66407	36.6838	4.65e-09	0.004772	UTP3	MS_CSF - MS_PBMC	B cells
-0.39919	8.3038	36.638	4.75e-09	0.004872	ATP5F1D	MS_CSF - MS_PBMC	B cells
0.856694	4.07356	36.5754	4.88e-09	0.005011	TBC1D10B	MS_CSF - MS_PBMC	B cells
-0.3889	6.17252	36.5615	4.91e-09	0.005043	RABEP1	MS_CSF - MS_PBMC	B cells
-0.48816	7.04328	36.5506	4.94e-09	0.005068	IFT57	MS_CSF - MS_PBMC	B cells
0.848807	4.6699	36.591	5e-09	0.005132	NELFB	MS_CSF - MS_PBMC	B cells
0.705465	4.45312	36.4641	5.13e-09	0.00527	CHP1	MS_CSF - MS_PBMC	B cells
-0.56525	4.67751	36.4382	5.19e-09	0.005332	METTL3	MS_CSF - MS_PBMC	B cells
0.440529	7.2092	36.435	5.2e-09	0.00534	TKT	MS_CSF - MS_PBMC	B cells
-0.81236	3.96964	37.4773	5.33e-09	0.00547	ALKBH2	MS_CSF - MS_PBMC	B cells
-0.62949	5.37301	36.3704	5.35e-09	0.005498	PIP5K1B	MS_CSF - MS_PBMC	B cells
0.719479	4.29455	36.3585	5.38e-09	0.005528	PHF23	MS_CSF - MS_PBMC	B cells
1.79992	2.55452	36.3288	5.46e-09	0.005602	FXYD2	MS_CSF - MS_PBMC	B cells
0.702589	5.67446	36.3956	5.5e-09	0.005643	MPEG1	MS_CSF - MS_PBMC	B cells
0.903464	7.22594	36.4393	5.59e-09	0.00574	RHOB	MS_CSF - MS_PBMC	B cells
0.49144	6.01429	36.2433	5.67e-09	0.005823	TOP1	MS_CSF - MS_PBMC	B cells
-0.35116	6.92149	36.2135	5.75e-09	0.005902	VAPA	MS_CSF - MS_PBMC	B cells
-1.09154	3.39642	36.123	5.99e-09	0.006149	TMEM220	MS_CSF - MS_PBMC	B cells
-0.79655	8.58747	36.2696	6.03e-09	0.006187	PPP1R15A	MS_CSF - MS_PBMC	B cells
-0.71654	4.35013	36.9627	6.03e-09	0.006195	TFAP4	MS_CSF - MS_PBMC	B cells
-0.56081	6.04262	36.0802	6.11e-09	0.006269	PIM3	MS_CSF - MS_PBMC	B cells
-0.37994	9.03435	36.0794	6.11e-09	0.006271	MIF	MS_CSF - MS_PBMC	B cells
-0.56876	6.03656	36.0647	6.15e-09	0.006313	RAB30	MS_CSF - MS_PBMC	B cells
0.900098	3.63289	36.0451	6.2e-09	0.006369	MLKL	MS_CSF - MS_PBMC	B cells
-0.81053	5.14018	36.1139	6.24e-09	0.006411	ZBTB10	MS_CSF - MS_PBMC	B cells
-0.52506	5.91552	36.0297	6.25e-09	0.006414	MED30	MS_CSF - MS_PBMC	B cells
0.776609	3.83594	35.9842	6.38e-09	0.006547	PIK3R2	MS_CSF - MS_PBMC	B cells
0.608918	6.19151	36.0271	6.4e-09	0.006575	DOCK10	MS_CSF - MS_PBMC	B cells
0.598052	5.32445	35.9458	6.49e-09	0.006662	CBFB	MS_CSF - MS_PBMC	B cells
-1.00481	4.1104	35.9986	6.52e-09	0.006699	ZNF595	MS_CSF - MS_PBMC	B cells
-0.57064	4.8213	35.9285	6.54e-09	0.006715	TBC1D14	MS_CSF - MS_PBMC	B cells
0.709672	4.71827	35.9192	6.57e-09	0.006743	RCC2	MS_CSF - MS_PBMC	B cells
0.502074	6.23034	35.8854	6.67e-09	0.006847	GSPT1	MS_CSF - MS_PBMC	B cells
-0.77307	4.82854	35.888	6.72e-09	0.006895	AP002387.2	MS_CSF - MS_PBMC	B cells
-0.82661	3.81912	35.855	6.76e-09	0.006942	RELA-DT	MS_CSF - MS_PBMC	B cells
-0.3817	10.7083	35.7777	7e-09	0.007189	PABPC1	MS_CSF - MS_PBMC	B cells
1.14548	4.1294	35.9017	7.01e-09	0.0072	LMO2	MS_CSF - MS_PBMC	B cells
-0.49398	6.46145	35.7682	7.03e-09	0.00722	MRPS24	MS_CSF - MS_PBMC	B cells
0.459799	9.6187	35.7289	7.16e-09	0.00735	VIM	MS_CSF - MS_PBMC	B cells
-0.7544	4.10127	35.6783	7.32e-09	0.007521	KLF11	MS_CSF - MS_PBMC	B cells
-0.97305	4.58374	35.6966	7.58e-09	0.007779	KMT2E-AS1	MS_CSF - MS_PBMC	B cells
0.681913	5.48666	35.5729	7.85e-09	0.008058	PPT1	MS_CSF - MS_PBMC	B cells
0.607367	4.90865	35.5155	7.89e-09	0.008097	MED16	MS_CSF - MS_PBMC	B cells
-0.85338	6.9435	35.6369	8.01e-09	0.008221	IGLC2	MS_CSF - MS_PBMC	B cells
-0.4312	5.83011	35.4679	8.06e-09	0.008273	ST3GAL1	MS_CSF - MS_PBMC	B cells
0.823317	3.93647	35.4661	8.07e-09	0.00828	IRF2BP1	MS_CSF - MS_PBMC	B cells
-0.33092	7.52233	35.3571	8.47e-09	0.0087	PPP1CC	MS_CSF - MS_PBMC	B cells
0.585711	4.96439	35.3023	8.69e-09	0.008919	DCAF15	MS_CSF - MS_PBMC	B cells
0.571924	11.5631	35.3469	8.85e-09	0.009084	HLA-B	MS_CSF - MS_PBMC	B cells
-0.89676	3.98751	35.1818	9.18e-09	0.009421	CCSER1	MS_CSF - MS_PBMC	B cells
0.649763	5.39562	35.187	9.22e-09	0.009464	DERL3	MS_CSF - MS_PBMC	B cells
0.836404	4.1741	35.1669	9.24e-09	0.009485	SNED1	MS_CSF - MS_PBMC	B cells
-0.60898	4.66828	35.1153	9.46e-09	0.00971	IMMP2L	MS_CSF - MS_PBMC	B cells
-0.561	6.05395	35.0786	9.62e-09	0.009881	ADAM19	MS_CSF - MS_PBMC	B cells
-0.75121	4.31039	35.0567	9.71e-09	0.009972	LINC01089	MS_CSF - MS_PBMC	B cells
0.616386	5.31185	35.0514	9.74e-09	0.009996	HEXD	MS_CSF - MS_PBMC	B cells
-0.74577	4.22068	35.0448	9.77e-09	0.010026	NEIL1	MS_CSF - MS_PBMC	B cells
1.48209	3.47527	35.1205	9.77e-09	0.010028	SERPINF1	MS_CSF - MS_PBMC	B cells
-0.36195	6.90278	34.925	1.03e-08	0.010587	RBM17	MS_CSF - MS_PBMC	B cells
-0.62931	4.71156	34.9237	1.03e-08	0.010593	IPMK	MS_CSF - MS_PBMC	B cells
1.45301	2.79403	34.9001	1.04e-08	0.010707	DNAH8	MS_CSF - MS_PBMC	B cells
-0.52296	4.91611	34.8775	1.05e-08	0.010818	CXorf38	MS_CSF - MS_PBMC	B cells
-0.64708	5.92829	59.6719	1.06e-08	0.01088	COMMD3	MS_CSF - MS_PBMC	B cells
0.491705	5.87648	34.8595	1.06e-08	0.010907	PPHLN1	MS_CSF - MS_PBMC	B cells
0.784313	5.59226	34.8808	1.1e-08	0.01134	EPSTI1	MS_CSF - MS_PBMC	B cells
0.579571	5.47085	34.7526	1.12e-08	0.01145	TRANK1	MS_CSF - MS_PBMC	B cells
1.45758	6.12364	34.7666	1.19e-08	0.012195	CST7	MS_CSF - MS_PBMC	B cells
0.597352	4.93077	34.6043	1.19e-08	0.01225	NMT1	MS_CSF - MS_PBMC	B cells
0.732369	4.86218	34.6132	1.2e-08	0.012287	APMAP	MS_CSF - MS_PBMC	B cells
-0.59989	6.31106	34.6157	1.22e-08	0.012533	HLA-DOB	MS_CSF - MS_PBMC	B cells
-0.39767	5.92055	34.5504	1.22e-08	0.012554	CYB5R4	MS_CSF - MS_PBMC	B cells
0.402137	7.11044	34.546	1.23e-08	0.012579	FMNL1	MS_CSF - MS_PBMC	B cells
0.839216	5.53598	34.6656	1.23e-08	0.012629	LCP2	MS_CSF - MS_PBMC	B cells
-0.5161	5.17929	34.4932	1.26e-08	0.012886	SLC25A37	MS_CSF - MS_PBMC	B cells
0.898261	5.72147	34.6047	1.27e-08	0.013076	TSPAN33	MS_CSF - MS_PBMC	B cells
0.572298	5.3351	34.4518	1.28e-08	0.013131	CBFA2T3	MS_CSF - MS_PBMC	B cells
0.997405	3.55301	34.4249	1.29e-08	0.013293	ADA	MS_CSF - MS_PBMC	B cells
0.342029	7.18189	34.4138	1.3e-08	0.01336	VCP	MS_CSF - MS_PBMC	B cells
-0.82434	3.76794	34.3315	1.35e-08	0.01387	NIPBL-DT	MS_CSF - MS_PBMC	B cells
-0.46115	5.97876	34.3182	1.36e-08	0.013955	RABGGTB	MS_CSF - MS_PBMC	B cells
-0.50506	5.56376	34.294	1.37e-08	0.01411	NSMCE1	MS_CSF - MS_PBMC	B cells
-0.7801	5.5133	34.3562	1.4e-08	0.014359	LINC01138	MS_CSF - MS_PBMC	B cells
0.426615	7.2123	34.244	1.41e-08	0.014435	WIPF1	MS_CSF - MS_PBMC	B cells
0.732907	4.5014	34.2197	1.42e-08	0.014596	FBRSL1	MS_CSF - MS_PBMC	B cells
-0.35173	6.45593	34.2154	1.42e-08	0.014624	ZNF800	MS_CSF - MS_PBMC	B cells
-0.40084	5.76651	34.1987	1.44e-08	0.014736	MSL3	MS_CSF - MS_PBMC	B cells
0.437562	6.2251	34.1614	1.46e-08	0.014989	RPN2	MS_CSF - MS_PBMC	B cells
-2.0572	2.49762	34.0539	1.53e-08	0.015742	ID1	MS_CSF - MS_PBMC	B cells
0.512171	4.85763	34.053	1.53e-08	0.015749	ABHD16A	MS_CSF - MS_PBMC	B cells
-0.32693	7.70486	34.0129	1.56e-08	0.016039	TOMM20	MS_CSF - MS_PBMC	B cells
-0.59343	4.59156	34.0083	1.57e-08	0.016073	SAMD8	MS_CSF - MS_PBMC	B cells
0.963591	5.14244	34.1317	1.57e-08	0.016166	SNX25	MS_CSF - MS_PBMC	B cells
1.0844	4.20928	34.1095	1.58e-08	0.016189	STK39	MS_CSF - MS_PBMC	B cells
1.02109	3.42869	33.992	1.58e-08	0.016193	WSB2	MS_CSF - MS_PBMC	B cells
0.595884	5.03961	33.9744	1.59e-08	0.016323	RAP2B	MS_CSF - MS_PBMC	B cells
-0.65279	4.91111	33.9481	1.61e-08	0.016521	C19orf48	MS_CSF - MS_PBMC	B cells
0.65675	4.27448	33.9376	1.62e-08	0.0166	KCTD5	MS_CSF - MS_PBMC	B cells
-0.94423	4.27875	33.9829	1.63e-08	0.016758	AL118516.1	MS_CSF - MS_PBMC	B cells
1.09851	5.2781	34.0476	1.64e-08	0.016865	ALYREF	MS_CSF - MS_PBMC	B cells
1.01015	3.27738	33.9008	1.64e-08	0.016881	IMPA2	MS_CSF - MS_PBMC	B cells
0.579014	4.82645	33.8833	1.66e-08	0.017017	STAMBPL1	MS_CSF - MS_PBMC	B cells
-0.51475	5.02025	33.8421	1.69e-08	0.01734	AC118549.1	MS_CSF - MS_PBMC	B cells
0.485293	5.97688	33.8342	1.69e-08	0.017402	BAZ1B	MS_CSF - MS_PBMC	B cells
0.550937	4.48471	33.807	1.72e-08	0.01762	BRAT1	MS_CSF - MS_PBMC	B cells
-0.68703	5.75058	33.8471	1.74e-08	0.017892	LARGE2	MS_CSF - MS_PBMC	B cells
1.01635	4.91128	33.8253	1.81e-08	0.018569	ZNRF2	MS_CSF - MS_PBMC	B cells
0.54033	5.67484	33.6224	1.87e-08	0.01917	ESYT1	MS_CSF - MS_PBMC	B cells
0.344846	7.42436	33.6183	1.87e-08	0.019206	FNBP1	MS_CSF - MS_PBMC	B cells
-2.19849	4.55706	33.7229	1.9e-08	0.019553	IGLV3-27	MS_CSF - MS_PBMC	B cells
-0.54278	6.22581	33.5456	1.94e-08	0.019917	KIAA0040	MS_CSF - MS_PBMC	B cells
0.475065	5.23828	33.5215	1.96e-08	0.020075	PHAX	MS_CSF - MS_PBMC	B cells
-0.82507	4.05628	33.5192	1.96e-08	0.020096	AL121603.2	MS_CSF - MS_PBMC	B cells
-0.45827	5.5034	33.515	1.96e-08	0.020136	ZNF431	MS_CSF - MS_PBMC	B cells
-0.39887	6.42033	33.5027	1.97e-08	0.020249	PPP4R3B	MS_CSF - MS_PBMC	B cells
0.620472	4.40943	33.4856	1.99e-08	0.020408	ADCK2	MS_CSF - MS_PBMC	B cells
0.853521	4.56792	33.5432	1.99e-08	0.020481	TPRG1L	MS_CSF - MS_PBMC	B cells
-0.48642	6.3622	33.4632	2.01e-08	0.020618	SUMO3	MS_CSF - MS_PBMC	B cells
-0.46798	5.85422	33.4534	2.02e-08	0.02071	LRBA	MS_CSF - MS_PBMC	B cells
-0.45293	6.80744	36.6805	2.05e-08	0.021001	STUB1	MS_CSF - MS_PBMC	B cells
0.48622	6.70346	33.4179	2.05e-08	0.02105	EIF3A	MS_CSF - MS_PBMC	B cells
-0.4175	10.1477	33.4034	2.06e-08	0.02119	SERF2	MS_CSF - MS_PBMC	B cells
0.66598	4.94043	33.3304	2.13e-08	0.021909	KCNN4	MS_CSF - MS_PBMC	B cells
0.637665	4.65081	33.3303	2.13e-08	0.02191	PITPNM1	MS_CSF - MS_PBMC	B cells
0.85723	6.71962	33.4535	2.15e-08	0.022064	BOD1L1	MS_CSF - MS_PBMC	B cells
0.854915	4.04017	33.3127	2.15e-08	0.022088	ZNF787	MS_CSF - MS_PBMC	B cells
0.467657	5.47195	33.3099	2.15e-08	0.022116	PML	MS_CSF - MS_PBMC	B cells
-0.61518	4.26856	33.3088	2.16e-08	0.022127	GUF1	MS_CSF - MS_PBMC	B cells
-0.97486	9.74724	33.437	2.17e-08	0.022259	PCBP2	MS_CSF - MS_PBMC	B cells
0.522739	5.39977	33.2709	2.19e-08	0.022514	EIF3J	MS_CSF - MS_PBMC	B cells
1.47677	3.06155	33.268	2.2e-08	0.022544	LINC01871	MS_CSF - MS_PBMC	B cells
-0.82701	3.6743	33.2531	2.21e-08	0.022698	ZNF213-AS1	MS_CSF - MS_PBMC	B cells
-0.55375	4.74493	33.2134	2.25e-08	0.023115	SUCLA2	MS_CSF - MS_PBMC	B cells
-0.50371	7.15661	33.1317	2.35e-08	0.024165	2023-03-01	MS_CSF - MS_PBMC	B cells
0.511823	6.08295	33.096	2.38e-08	0.024391	UGCG	MS_CSF - MS_PBMC	B cells
0.484956	6.59487	33.0715	2.4e-08	0.024666	ARHGAP30	MS_CSF - MS_PBMC	B cells
1.37386	3.13805	33.0554	2.42e-08	0.024849	HIST1H4F	MS_CSF - MS_PBMC	B cells
1.04447	3.53607	33.0439	2.43e-08	0.02498	ARHGAP21	MS_CSF - MS_PBMC	B cells
0.561348	5.10593	33.0399	2.44e-08	0.025026	AHSA1	MS_CSF - MS_PBMC	B cells
0.527746	4.58246	33.0191	2.46e-08	0.025266	RDH11	MS_CSF - MS_PBMC	B cells
0.663178	6.1908	33.0982	2.47e-08	0.025361	AIM2	MS_CSF - MS_PBMC	B cells
-0.44615	5.3685	32.9828	2.5e-08	0.02569	LMBR1	MS_CSF - MS_PBMC	B cells
-0.51473	5.06583	32.9518	2.54e-08	0.026057	TMEM106B	MS_CSF - MS_PBMC	B cells
-0.44355	6.17616	32.9066	2.59e-08	0.026603	CHMP7	MS_CSF - MS_PBMC	B cells
0.45225	6.27553	32.9004	2.6e-08	0.026678	TWF2	MS_CSF - MS_PBMC	B cells
-0.52053	4.72086	32.8911	2.61e-08	0.026793	TASP1	MS_CSF - MS_PBMC	B cells
-1.26165	2.96772	32.8883	2.61e-08	0.026826	AC020765.2	MS_CSF - MS_PBMC	B cells
0.349048	7.1573	32.7644	2.77e-08	0.028395	CD164	MS_CSF - MS_PBMC	B cells
-0.61143	4.96223	32.7447	2.79e-08	0.028653	SLC16A7	MS_CSF - MS_PBMC	B cells
0.430655	5.62466	32.7311	2.81e-08	0.028832	MESD	MS_CSF - MS_PBMC	B cells
0.733564	4.4067	32.7148	2.83e-08	0.029048	STK11	MS_CSF - MS_PBMC	B cells
-0.60534	5.02964	32.7061	2.84e-08	0.029165	PPP1R15B	MS_CSF - MS_PBMC	B cells
-0.41569	5.54292	32.6382	2.93e-08	0.030087	ACBD6	MS_CSF - MS_PBMC	B cells
-0.69417	4.01666	32.6372	2.93e-08	0.030101	AF117829.1	MS_CSF - MS_PBMC	B cells
0.647197	5.21667	32.6179	2.99e-08	0.030674	PARP4	MS_CSF - MS_PBMC	B cells
0.661572	4.76397	32.574	3.02e-08	0.030987	DBP	MS_CSF - MS_PBMC	B cells
0.56888	6.50892	32.5823	3.07e-08	0.031557	MAP2K2	MS_CSF - MS_PBMC	B cells
1.20757	5.29958	32.668	3.07e-08	0.031568	GIMAP4	MS_CSF - MS_PBMC	B cells
-0.72375	4.39935	32.5264	3.08e-08	0.031672	CLMN	MS_CSF - MS_PBMC	B cells
-0.42011	6.20673	32.5102	3.11e-08	0.031907	PIP4P1	MS_CSF - MS_PBMC	B cells
0.495879	6.10858	32.4976	3.13e-08	0.032093	DNM2	MS_CSF - MS_PBMC	B cells
1.22166	8.83071	32.6136	3.15e-08	0.032371	RPS20	MS_CSF - MS_PBMC	B cells
1.81745	2.35357	32.4545	3.19e-08	0.032734	GNA15	MS_CSF - MS_PBMC	B cells
0.785822	6.50043	32.5293	3.27e-08	0.033524	IGHG3	MS_CSF - MS_PBMC	B cells
-0.69544	6.51586	32.4888	3.3e-08	0.033846	ATP2B1-AS1	MS_CSF - MS_PBMC	B cells
-0.51297	5.24951	32.3767	3.3e-08	0.033924	AC245297.3	MS_CSF - MS_PBMC	B cells
-0.51741	5.70191	32.356	3.34e-08	0.034249	RBMS1	MS_CSF - MS_PBMC	B cells
-0.54601	6.23963	32.2929	3.47e-08	0.035589	MZB1	MS_CSF - MS_PBMC	B cells
-0.56983	5.17748	32.23	3.53e-08	0.036291	FMC1	MS_CSF - MS_PBMC	B cells
-0.70237	5.83588	32.2928	3.58e-08	0.036719	CD180	MS_CSF - MS_PBMC	B cells
-0.37539	7.89668	32.194	3.59e-08	0.036896	REL	MS_CSF - MS_PBMC	B cells
0.444224	5.51291	32.1707	3.63e-08	0.037294	FLII	MS_CSF - MS_PBMC	B cells
0.647267	5.97449	32.2361	3.65e-08	0.037487	ABHD17A	MS_CSF - MS_PBMC	B cells
0.773955	3.76643	32.1575	3.65e-08	0.03752	TFPT	MS_CSF - MS_PBMC	B cells
-0.57671	4.47459	32.1446	3.68e-08	0.037743	RHBDD1	MS_CSF - MS_PBMC	B cells
-0.64876	3.97979	32.1415	3.68e-08	0.037798	RCBTB1	MS_CSF - MS_PBMC	B cells
-0.47816	5.22964	32.0914	3.77e-08	0.038679	MAPKAPK5	MS_CSF - MS_PBMC	B cells
-0.50589	4.9645	32.0403	3.86e-08	0.039599	ERO1B	MS_CSF - MS_PBMC	B cells
-0.68473	4.60155	32.0273	3.88e-08	0.039837	MYO1E	MS_CSF - MS_PBMC	B cells
0.379362	6.4183	31.9648	3.99e-08	0.040998	LAPTM4A	MS_CSF - MS_PBMC	B cells
0.688458	4.59704	31.8579	4.19e-08	0.043065	KPNA2	MS_CSF - MS_PBMC	B cells
-1.68711	3.27407	31.9406	4.21e-08	0.043199	FGFBP2	MS_CSF - MS_PBMC	B cells
-0.45844	6.80462	31.8283	4.25e-08	0.043658	LSM2	MS_CSF - MS_PBMC	B cells
-0.33003	8.67425	31.8229	4.26e-08	0.043765	CHCHD2	MS_CSF - MS_PBMC	B cells
-0.474	5.7679	31.8098	4.29e-08	0.04403	MCRIP1	MS_CSF - MS_PBMC	B cells
1.00236	4.23149	31.8896	4.3e-08	0.044188	BEST1	MS_CSF - MS_PBMC	B cells
-0.57435	5.02393	31.7913	4.33e-08	0.044406	IFT20	MS_CSF - MS_PBMC	B cells
-0.3633	13.1433	31.716	4.48e-08	0.045974	MT-CO1	MS_CSF - MS_PBMC	B cells
0.349252	6.43592	31.6999	4.51e-08	0.046317	BUB3	MS_CSF - MS_PBMC	B cells
0.568479	4.53841	31.575	4.78e-08	0.04906	ITPK1	MS_CSF - MS_PBMC	B cells
-0.60295	4.42425	31.5703	4.79e-08	0.049168	CYP4V2	MS_CSF - MS_PBMC	B cells
-6.96953	2.97607	199.016	7.53e-34	7.73e-28	IFI27	MS_CSF - OIND_CSF	B cells
-2.99677	3.10839	53.5801	2.91e-12	2.99e-06	LAG3	MS_CSF - OIND_CSF	B cells
-2.13926	4.61844	47.5499	4.23e-11	4.34e-05	GBP1	MS_CSF - OIND_CSF	B cells
-1.90984	5.24175	37.6529	3.25e-09	0.003333	GBP5	MS_CSF - OIND_CSF	B cells
-2.34888	2.79119	37.0866	3.88e-09	0.003979	OASL	MS_CSF - OIND_CSF	B cells
-1.63211	4.94885	36.8656	4.51e-09	0.004632	IFI6	MS_CSF - OIND_CSF	B cells
-2.65999	2.70972	35.1251	9.42e-09	0.009667	RSAD2	MS_CSF - OIND_CSF	B cells
-2.73383	2.23622	34.8441	1.07e-08	0.010984	DTHD1	MS_CSF - OIND_CSF	B cells
-3.36459	3.37943	34.8943	1.11e-08	0.011428	LINC02446	MS_CSF - OIND_CSF	B cells
-1.64696	6.22997	34.1806	1.55e-08	0.015867	STAT1	MS_CSF - OIND_CSF	B cells
-3.95226	2.97607	81.2649	4.67e-17	4.79e-11	IFI27	MS_CSF - ID_CSF	B cells
4.89527	3.90107	75.2123	5.5e-16	5.65e-10	CCL22	MS_CSF - ID_CSF	B cells
-1.72481	5.13582	67.6923	1.01e-14	1.03e-08	GBP4	MS_CSF - ID_CSF	B cells
-1.24158	6.11788	63.4181	5.35e-14	5.49e-08	XAF1	MS_CSF - ID_CSF	B cells
-2.32762	4.80912	59.3068	3.07e-13	3.15e-07	IFI44L	MS_CSF - ID_CSF	B cells
-1.42281	4.94885	56.9444	7.73e-13	7.93e-07	IFI6	MS_CSF - ID_CSF	B cells
-1.50907	6.22997	55.2148	1.67e-12	1.71e-06	STAT1	MS_CSF - ID_CSF	B cells
-2.17731	3.60457	51.0075	9.6e-12	9.86e-06	IFIT3	MS_CSF - ID_CSF	B cells
-1.18349	6.2958	49.9854	1.48e-11	1.52e-05	MX1	MS_CSF - ID_CSF	B cells
-0.86475	10.1914	49.5747	1.59e-11	1.63e-05	LTB	MS_CSF - ID_CSF	B cells
-1.09459	5.25109	46.8039	5.45e-11	5.59e-05	STAT2	MS_CSF - ID_CSF	B cells
-1.54458	4.61844	46.5571	6.48e-11	6.66e-05	GBP1	MS_CSF - ID_CSF	B cells
-0.78488	7.07323	45.8405	7.99e-11	8.21e-05	TRIM22	MS_CSF - ID_CSF	B cells
-1.03793	4.65188	45.3365	9.96e-11	0.000102	IFIH1	MS_CSF - ID_CSF	B cells
-1.34397	4.56651	45.1179	1.14e-10	0.000117	CD38	MS_CSF - ID_CSF	B cells
-0.84666	5.80915	41.9027	4.51e-10	0.000463	EIF2AK2	MS_CSF - ID_CSF	B cells
1.82442	4.41101	41.8897	4.73e-10	0.000486	NXPH4	MS_CSF - ID_CSF	B cells
-1.89655	3.02224	41.626	5.1e-10	0.000523	CMPK2	MS_CSF - ID_CSF	B cells
-2.05778	2.83842	41.0131	6.69e-10	0.000687	IFIT1	MS_CSF - ID_CSF	B cells
-0.81577	8.35709	40.4219	8.86e-10	0.00091	SELL	MS_CSF - ID_CSF	B cells
1.93339	9.74724	40.4339	9.48e-10	0.000973	PCBP2	MS_CSF - ID_CSF	B cells
-0.85471	5.49622	39.9136	1.09e-09	0.00112	JAK3	MS_CSF - ID_CSF	B cells
-1.16813	7.52724	39.312	1.55e-09	0.001592	IRF1	MS_CSF - ID_CSF	B cells
-1.12473	4.42091	38.104	2.46e-09	0.002522	FLNB	MS_CSF - ID_CSF	B cells
-1.31251	4.36962	37.5029	3.39e-09	0.003485	APOL6	MS_CSF - ID_CSF	B cells
-1.36901	5.24175	37.0051	4.34e-09	0.004451	GBP5	MS_CSF - ID_CSF	B cells
-0.8809	5.21214	35.3932	8.36e-09	0.008586	MX2	MS_CSF - ID_CSF	B cells
-1.4605	3.51556	34.9823	1.01e-08	0.010345	OAS3	MS_CSF - ID_CSF	B cells
-1.25892	5.20904	34.0644	1.62e-08	0.016683	WARS	MS_CSF - ID_CSF	B cells
-0.89954	5.03078	33.2848	2.2e-08	0.022559	PARP9	MS_CSF - ID_CSF	B cells
-0.73848	7.25075	33.2097	2.29e-08	0.023465	RNF213	MS_CSF - ID_CSF	B cells
-0.97455	4.93604	33.1752	2.33e-08	0.023953	OAS2	MS_CSF - ID_CSF	B cells
-0.69649	6.12327	32.7256	2.82e-08	0.028904	NFKB2	MS_CSF - ID_CSF	B cells
-1.7646	2.84712	32.5777	3.01e-08	0.030934	HAPLN3	MS_CSF - ID_CSF	B cells
-1.58413	2.79119	31.9723	3.98e-08	0.040858	OASL	MS_CSF - ID_CSF	B cells
1.41595	4.28433	31.6273	4.85e-08	0.049802	SYNGR1	MS_CSF - ID_CSF	B cells
-2.67117	2.99735	32.0917	4.06e-08	0.041653	IGKV3D-15	MS_PBMC - Control_PBMC	B cells
6.30016	2.97607	53.3864	3.46e-12	3.55e-06	IFI27	OIND_CSF - Control_CSF	B cells
-2.70676	7.54941	76.3196	3.01e-16	3.09e-10	PLPP5	OIND_CSF - OIND_PBMC	B cells
9.56774	2.97607	66.9652	1.29e-14	1.33e-08	IFI27	OIND_CSF - OIND_PBMC	B cells
-1.53459	8.78381	56.4427	8.53e-13	8.76e-07	NCF1	OIND_CSF - OIND_PBMC	B cells
2.41799	5.23204	54.8859	1.64e-12	1.69e-06	SAMSN1	OIND_CSF - OIND_PBMC	B cells
-2.1398	5.57233	53.6988	2.72e-12	2.79e-06	LAIR1	OIND_CSF - OIND_PBMC	B cells
2.25295	4.97613	50.1512	1.24e-11	1.27e-05	PTPN7	OIND_CSF - OIND_PBMC	B cells
-2.30514	5.77091	50.0679	1.31e-11	1.35e-05	BTLA	OIND_CSF - OIND_PBMC	B cells
-2.68632	7.13423	50.1673	1.37e-11	1.41e-05	IL4R	OIND_CSF - OIND_PBMC	B cells
-1.81795	6.45736	47.7519	3.48e-11	3.57e-05	AC243960.1	OIND_CSF - OIND_PBMC	B cells
-1.76466	7.21817	46.9201	5.07e-11	5.2e-05	PLAC8	OIND_CSF - OIND_PBMC	B cells
2.56548	7.02476	46.8348	5.75e-11	5.91e-05	S100A11	OIND_CSF - OIND_PBMC	B cells
-2.66859	7.28366	46.5316	6.58e-11	6.76e-05	FCER2	OIND_CSF - OIND_PBMC	B cells
3.19155	6.2247	45.9038	8.57e-11	8.8e-05	CXCR3	OIND_CSF - OIND_PBMC	B cells
-1.25323	7.99217	45.5436	9.1e-11	9.34e-05	SEC62	OIND_CSF - OIND_PBMC	B cells
-3.83495	8.2651	44.6718	1.48e-10	0.000152	TCL1A	OIND_CSF - OIND_PBMC	B cells
-2.5181	6.89789	44.1201	1.86e-10	0.000191	IGHD	OIND_CSF - OIND_PBMC	B cells
-1.24766	8.13106	43.6728	2.07e-10	0.000212	SNX2	OIND_CSF - OIND_PBMC	B cells
-1.28058	6.90683	42.944	2.85e-10	0.000292	ZCCHC7	OIND_CSF - OIND_PBMC	B cells
1.27645	6.89387	41.0669	6.53e-10	0.000671	TRABD	OIND_CSF - OIND_PBMC	B cells
-1.88744	7.06554	39.9851	1.1e-09	0.001133	FCRL1	OIND_CSF - OIND_PBMC	B cells
2.404	6.83767	39.6515	1.33e-09	0.001365	SRGN	OIND_CSF - OIND_PBMC	B cells
-1.19077	11.1528	39.2816	1.45e-09	0.001486	CD37	OIND_CSF - OIND_PBMC	B cells
-2.0045	6.58451	38.7335	1.93e-09	0.001983	CD72	OIND_CSF - OIND_PBMC	B cells
-1.10288	6.97123	38.3514	2.19e-09	0.002253	EBLN3P	OIND_CSF - OIND_PBMC	B cells
-2.96091	5.33899	38.1858	2.53e-09	0.002593	CD200	OIND_CSF - OIND_PBMC	B cells
4.94083	3.10839	37.9451	2.66e-09	0.002732	LAG3	OIND_CSF - OIND_PBMC	B cells
-4.96639	3.76336	37.6453	3.05e-09	0.003135	MMP17	OIND_CSF - OIND_PBMC	B cells
2.04287	5.66947	37.6633	3.07e-09	0.003147	THEMIS2	OIND_CSF - OIND_PBMC	B cells
-2.03558	5.07803	37.0749	3.9e-09	0.004	STRADB	OIND_CSF - OIND_PBMC	B cells
-7.04628	2.87563	37.0718	4.91e-09	0.005036	PF4	OIND_CSF - OIND_PBMC	B cells
1.61072	6.02007	36.5297	4.98e-09	0.005116	CTSC	OIND_CSF - OIND_PBMC	B cells
-1.37451	6.88795	36.5179	5.01e-09	0.005143	BLOC1S2	OIND_CSF - OIND_PBMC	B cells
3.17142	4.61844	36.579	5.21e-09	0.005351	GBP1	OIND_CSF - OIND_PBMC	B cells
3.08581	5.24175	35.8359	7.32e-09	0.007519	GBP5	OIND_CSF - OIND_PBMC	B cells
4.49742	5.76564	35.6107	8.12e-09	0.008337	GZMK	OIND_CSF - OIND_PBMC	B cells
1.83715	5.50544	34.966	1.01e-08	0.010403	ARID5A	OIND_CSF - OIND_PBMC	B cells
-1.61967	6.35897	34.8007	1.09e-08	0.011217	CDCA7L	OIND_CSF - OIND_PBMC	B cells
-1.92942	7.23676	34.6308	1.24e-08	0.012728	BACH2	OIND_CSF - OIND_PBMC	B cells
2.80068	4.72129	34.5345	1.3e-08	0.013319	GBP2	OIND_CSF - OIND_PBMC	B cells
1.59713	5.95792	34.4194	1.3e-08	0.013377	TYMP	OIND_CSF - OIND_PBMC	B cells
-4.20837	4.49533	34.3303	1.42e-08	0.014627	KCNG1	OIND_CSF - OIND_PBMC	B cells
1.36237	7.29929	34.171	1.45e-08	0.014923	IL10RA	OIND_CSF - OIND_PBMC	B cells
-1.08968	8.52706	34.1461	1.47e-08	0.015094	ATP6V1G1	OIND_CSF - OIND_PBMC	B cells
1.58325	5.61461	34.0018	1.57e-08	0.016121	CYP51A1	OIND_CSF - OIND_PBMC	B cells
-1.48146	8.03775	33.877	1.69e-08	0.017329	AFF3	OIND_CSF - OIND_PBMC	B cells
2.35155	7.27996	33.034	2.6e-08	0.02668	HCST	OIND_CSF - OIND_PBMC	B cells
-1.10415	6.90547	32.8816	2.62e-08	0.026909	APPL1	OIND_CSF - OIND_PBMC	B cells
-1.94475	6.07327	32.8242	2.78e-08	0.028572	C16orf74	OIND_CSF - OIND_PBMC	B cells
-1.43936	5.96821	32.5838	3e-08	0.030847	RRAS2	OIND_CSF - OIND_PBMC	B cells
-1.65696	8.69511	32.5564	3.17e-08	0.032563	LINC00926	OIND_CSF - OIND_PBMC	B cells
4.0529	2.79119	32.1662	3.64e-08	0.037371	OASL	OIND_CSF - OIND_PBMC	B cells
-1.74012	5.39143	32.0762	3.79e-08	0.038951	KMO	OIND_CSF - OIND_PBMC	B cells
-1.18005	6.68766	32.0652	3.81e-08	0.039147	ARHGAP17	OIND_CSF - OIND_PBMC	B cells
-4.21934	3.74612	103.605	8.35e-21	8.57e-15	SLC38A11	ID_CSF - ID_PBMC	B cells
-5.32174	2.87563	61.2566	1.98e-13	2.03e-07	PF4	ID_CSF - ID_PBMC	B cells
-3.99606	3.5803	59.6483	2.37e-13	2.43e-07	NRGN	ID_CSF - ID_PBMC	B cells
-2.19492	7.54941	58.6448	3.72e-13	3.82e-07	PLPP5	ID_CSF - ID_PBMC	B cells
-6.84356	4.36556	56.8662	1.19e-12	1.22e-06	PPBP	ID_CSF - ID_PBMC	B cells
-2.5356	5.24177	54.3371	2.32e-12	2.38e-06	PCDH9	ID_CSF - ID_PBMC	B cells
-4.37555	2.74938	54.3736	2.56e-12	2.62e-06	TUBB1	ID_CSF - ID_PBMC	B cells
-2.03384	5.73217	48.8973	2.25e-11	2.31e-05	ZNF318	ID_CSF - ID_PBMC	B cells
-2.2902	7.13423	48.1525	3.25e-11	3.34e-05	IL4R	ID_CSF - ID_PBMC	B cells
-2.14026	7.23676	47.9134	3.55e-11	3.65e-05	BACH2	ID_CSF - ID_PBMC	B cells
-2.11319	5.94607	45.8911	8.41e-11	8.63e-05	COL19A1	ID_CSF - ID_PBMC	B cells
-1.8687	5.77091	45.682	8.75e-11	8.99e-05	BTLA	ID_CSF - ID_PBMC	B cells
4.14574	4.03534	45.1819	1.12e-10	0.000115	AC104699.1	ID_CSF - ID_PBMC	B cells
1.66938	6.89387	44.9333	1.19e-10	0.000122	TRABD	ID_CSF - ID_PBMC	B cells
-1.21191	6.97123	44.3829	1.51e-10	0.000155	EBLN3P	ID_CSF - ID_PBMC	B cells
-1.5271	5.0976	43.9145	1.86e-10	0.000191	ATP10D	ID_CSF - ID_PBMC	B cells
-1.88717	4.60213	43.1935	2.55e-10	0.000262	ABCB4	ID_CSF - ID_PBMC	B cells
-4.83274	4.81947	43.109	3.13e-10	0.000321	S100A8	ID_CSF - ID_PBMC	B cells
-1.68041	5.39142	41.7386	4.85e-10	0.000498	SLC9A7	ID_CSF - ID_PBMC	B cells
-1.50531	6.54245	40.8173	7.3e-10	0.000749	LYST	ID_CSF - ID_PBMC	B cells
-2.2951	7.28366	41.009	7.3e-10	0.000749	FCER2	ID_CSF - ID_PBMC	B cells
-1.26352	6.90683	40.7168	7.63e-10	0.000784	ZCCHC7	ID_CSF - ID_PBMC	B cells
3.23531	6.2247	40.7917	7.99e-10	0.000821	CXCR3	ID_CSF - ID_PBMC	B cells
-2.10436	4.58146	40.3845	8.95e-10	0.000919	GCNT1	ID_CSF - ID_PBMC	B cells
-2.15598	6.89789	40.4232	9.4e-10	0.000965	IGHD	ID_CSF - ID_PBMC	B cells
-1.69821	5.49434	39.8045	1.15e-09	0.001176	KHDRBS2	ID_CSF - ID_PBMC	B cells
-4.31727	4.58734	38.2046	2.54e-09	0.002612	S100A9	ID_CSF - ID_PBMC	B cells
-2.33996	5.33362	37.8575	2.94e-09	0.00302	SESN1	ID_CSF - ID_PBMC	B cells
-1.35988	4.86807	37.2303	3.63e-09	0.00373	ANKAR	ID_CSF - ID_PBMC	B cells
-1.51056	6.23726	36.7915	4.43e-09	0.004546	CAMK2D	ID_CSF - ID_PBMC	B cells
-4.43452	2.59652	37.2146	4.61e-09	0.00473	GP1BB	ID_CSF - ID_PBMC	B cells
-1.75595	7.54215	36.5767	5.09e-09	0.005225	NIBAN3	ID_CSF - ID_PBMC	B cells
-1.91436	4.71637	36.4233	5.29e-09	0.005435	ADARB1	ID_CSF - ID_PBMC	B cells
-1.569	4.93226	35.9196	6.57e-09	0.006742	SH3BP2	ID_CSF - ID_PBMC	B cells
-2.50203	4.49888	35.9058	6.8e-09	0.006985	DBNDD1	ID_CSF - ID_PBMC	B cells
-2.153	3.87312	35.4079	8.28e-09	0.008502	TREML2	ID_CSF - ID_PBMC	B cells
4.70348	3.27443	35.1953	9.12e-09	0.009363	GPR34	ID_CSF - ID_PBMC	B cells
5.59272	3.71903	34.935	1.13e-08	0.011595	FCRL4	ID_CSF - ID_PBMC	B cells
4.58785	2.80118	34.2479	1.4e-08	0.014409	CCR5AS	ID_CSF - ID_PBMC	B cells
-2.69957	3.4899	33.9244	1.63e-08	0.016701	NETO1	ID_CSF - ID_PBMC	B cells
4.81149	4.49635	33.7854	1.85e-08	0.018947	DUSP4	ID_CSF - ID_PBMC	B cells
-1.29628	8.04205	33.6024	1.88e-08	0.019347	FOXP1	ID_CSF - ID_PBMC	B cells
-1.62967	7.06554	33.0987	2.45e-08	0.025117	FCRL1	ID_CSF - ID_PBMC	B cells
-2.01607	3.60227	32.6683	2.89e-08	0.029675	TPST1	ID_CSF - ID_PBMC	B cells
-1.36796	6.3936	32.1216	3.72e-08	0.038145	SNX29	ID_CSF - ID_PBMC	B cells
-1.34772	6.1627	31.9137	4.09e-08	0.041975	TMEM131L	ID_CSF - ID_PBMC	B cells
-2.64113	7.72986	921.182	6.41e-95	2.22e-90	PLPP5	ALL_CSF - ALL_PBMC	B cells
3.26904	6.50539	753.678	1.84e-84	6.37e-80	CXCR3	ALL_CSF - ALL_PBMC	B cells
-2.73872	7.47324	666.165	1.14e-78	3.96e-74	FCER2	ALL_CSF - ALL_PBMC	B cells
-2.47788	7.33065	653.444	5.15e-78	1.78e-73	IL4R	ALL_CSF - ALL_PBMC	B cells
-2.30245	7.09776	554.256	1.11e-70	3.85e-66	IGHD	ALL_CSF - ALL_PBMC	B cells
1.63224	5.89185	488.449	6.56e-66	2.27e-61	CYP51A1	ALL_CSF - ALL_PBMC	B cells
-1.91667	6.28201	467.479	5.32e-64	1.84e-59	C16orf74	ALL_CSF - ALL_PBMC	B cells
2.65141	5.54453	467.031	1.45e-63	5.03e-59	CYTOR	ALL_CSF - ALL_PBMC	B cells
-2.06091	6.16997	463.724	1.66e-63	5.75e-59	COL19A1	ALL_CSF - ALL_PBMC	B cells
1.92169	5.50485	459.272	2.21e-63	7.67e-59	SAMSN1	ALL_CSF - ALL_PBMC	B cells
-1.53373	6.67138	456.596	3.82e-63	1.32e-58	AC243960.1	ALL_CSF - ALL_PBMC	B cells
1.34598	7.15658	455.175	5.11e-63	1.77e-58	TRABD	ALL_CSF - ALL_PBMC	B cells
-3.19381	8.41929	463.864	7e-63	2.42e-58	TCL1A	ALL_CSF - ALL_PBMC	B cells
1.95945	5.94469	453.373	1.12e-62	3.87e-58	THEMIS2	ALL_CSF - ALL_PBMC	B cells
-1.72692	6.70594	437.587	2.28e-61	7.9e-57	TSPAN13	ALL_CSF - ALL_PBMC	B cells
-1.16091	7.13063	435.264	3.15e-61	1.09e-56	ZCCHC7	ALL_CSF - ALL_PBMC	B cells
-1.09636	7.1872	424.278	3.22e-60	1.11e-55	EBLN3P	ALL_CSF - ALL_PBMC	B cells
-1.80238	7.43802	405.305	3.7e-58	1.28e-53	BACH2	ALL_CSF - ALL_PBMC	B cells
-1.67504	6.01077	382.881	3.05e-56	1.06e-51	BTLA	ALL_CSF - ALL_PBMC	B cells
1.38253	7.58306	374.624	1.83e-55	6.34e-51	IL10RA	ALL_CSF - ALL_PBMC	B cells
-1.5736	5.92982	364.81	1.75e-54	6.07e-50	BCL7A	ALL_CSF - ALL_PBMC	B cells
-1.86271	7.69154	347.495	2.63e-52	9.13e-48	CALHM6	ALL_CSF - ALL_PBMC	B cells
-1.35959	5.80153	342.666	3.23e-52	1.12e-47	LAIR1	ALL_CSF - ALL_PBMC	B cells
-1.58842	6.80155	332.524	5.35e-51	1.85e-46	CD72	ALL_CSF - ALL_PBMC	B cells
-1.37048	5.74441	327.72	1.21e-50	4.19e-46	LINC02245	ALL_CSF - ALL_PBMC	B cells
-1.08915	7.31962	325.35	2.17e-50	7.5e-46	ADK	ALL_CSF - ALL_PBMC	B cells
-1.32857	7.42404	313.212	4.42e-49	1.53e-44	PLAC8	ALL_CSF - ALL_PBMC	B cells
-1.26588	8.24037	310.297	9.2e-49	3.19e-44	AFF3	ALL_CSF - ALL_PBMC	B cells
1.3314	6.29027	305.144	3.39e-48	1.18e-43	CTSC	ALL_CSF - ALL_PBMC	B cells
1.2035	6.22076	302.16	7.26e-48	2.51e-43	LPXN	ALL_CSF - ALL_PBMC	B cells
-0.92155	8.73031	295.572	3.94e-47	1.37e-42	ATP6V1G1	ALL_CSF - ALL_PBMC	B cells
-1.39306	7.75003	287.295	4.42e-46	1.53e-41	NIBAN3	ALL_CSF - ALL_PBMC	B cells
-0.98421	12.0849	282.765	1.11e-45	3.86e-41	RPS5	ALL_CSF - ALL_PBMC	B cells
1.89416	7.36034	284.827	1.57e-45	5.46e-41	S100A11	ALL_CSF - ALL_PBMC	B cells
-0.9915	13.0867	281.415	1.59e-45	5.52e-41	RPL18A	ALL_CSF - ALL_PBMC	B cells
1.99237	5.86104	280.618	4.43e-45	1.54e-40	RGCC	ALL_CSF - ALL_PBMC	B cells
-1.63558	6.72257	275.629	1.28e-44	4.45e-40	ARL4A	ALL_CSF - ALL_PBMC	B cells
-1.04709	8.28791	273.055	1.48e-44	5.11e-40	RPL22L1	ALL_CSF - ALL_PBMC	B cells
-1.09805	6.19833	272.495	1.72e-44	5.94e-40	RRAS2	ALL_CSF - ALL_PBMC	B cells
-1.01591	8.98378	267.03	7.49e-44	2.6e-39	NCF1	ALL_CSF - ALL_PBMC	B cells
1.84136	7.12169	263.836	4.26e-43	1.48e-38	SRGN	ALL_CSF - ALL_PBMC	B cells
1.02122	6.08311	260.492	4.45e-43	1.54e-38	FDPS	ALL_CSF - ALL_PBMC	B cells
-1.19183	6.47218	259.646	5.61e-43	1.95e-38	CAMK2D	ALL_CSF - ALL_PBMC	B cells
-1.31245	7.28134	258.945	8.47e-43	2.94e-38	FCRL1	ALL_CSF - ALL_PBMC	B cells
-1.15691	6.57642	258.004	8.82e-43	3.06e-38	CDCA7L	ALL_CSF - ALL_PBMC	B cells
0.924735	7.54319	256.379	1.38e-42	4.78e-38	FDFT1	ALL_CSF - ALL_PBMC	B cells
-1.04995	7.1002	255.822	1.61e-42	5.58e-38	BLOC1S2	ALL_CSF - ALL_PBMC	B cells
-1.12946	5.97805	253.974	2.69e-42	9.31e-38	GABPB1-IT1	ALL_CSF - ALL_PBMC	B cells
-0.95872	8.26054	247.304	1.73e-41	5.98e-37	FOXP1	ALL_CSF - ALL_PBMC	B cells
1.06129	6.41452	246.125	2.4e-41	8.33e-37	SREBF2	ALL_CSF - ALL_PBMC	B cells
-1.14241	6.13014	241.339	9.29e-41	3.22e-36	RP9	ALL_CSF - ALL_PBMC	B cells
1.33419	6.10574	241.468	9.32e-41	3.23e-36	SKIL	ALL_CSF - ALL_PBMC	B cells
1.72561	5.66688	240.75	1.74e-40	6.01e-36	CD70	ALL_CSF - ALL_PBMC	B cells
-0.83503	7.13147	238.318	2.19e-40	7.6e-36	APPL1	ALL_CSF - ALL_PBMC	B cells
-0.7637	13.3978	234.361	6.81e-40	2.36e-35	RPL13	ALL_CSF - ALL_PBMC	B cells
-1.15159	6.37822	231.997	1.35e-39	4.66e-35	GABPB1-AS1	ALL_CSF - ALL_PBMC	B cells
-0.8746	8.33996	228.324	3.9e-39	1.35e-34	SNX2	ALL_CSF - ALL_PBMC	B cells
1.55508	7.47416	228.987	5.69e-39	1.97e-34	GPR183	ALL_CSF - ALL_PBMC	B cells
-0.87934	7.71531	226.956	5.8e-39	2.01e-34	TMEM243	ALL_CSF - ALL_PBMC	B cells
2.24074	5.94505	229.199	6.74e-39	2.34e-34	RGS1	ALL_CSF - ALL_PBMC	B cells
0.792772	7.09379	225.371	9.21e-39	3.19e-34	MBP	ALL_CSF - ALL_PBMC	B cells
1.26573	6.65067	225.43	1.02e-38	3.54e-34	ZYX	ALL_CSF - ALL_PBMC	B cells
-0.96068	7.88481	223.586	1.55e-38	5.38e-34	TSTD1	ALL_CSF - ALL_PBMC	B cells
-1.21814	12.4677	223.062	2.32e-38	8.04e-34	MT-ATP6	ALL_CSF - ALL_PBMC	B cells
-1.34389	5.97754	221.652	3.38e-38	1.17e-33	ZNF318	ALL_CSF - ALL_PBMC	B cells
1.14695	5.95432	216.127	1.41e-37	4.87e-33	CD63	ALL_CSF - ALL_PBMC	B cells
1.03262	7.88666	215.578	1.65e-37	5.73e-33	CTSH	ALL_CSF - ALL_PBMC	B cells
-0.80755	8.20889	215.188	1.86e-37	6.44e-33	SEC62	ALL_CSF - ALL_PBMC	B cells
-1.37664	10.3969	216.488	2.09e-37	7.25e-33	DUSP1	ALL_CSF - ALL_PBMC	B cells
-1.18545	6.10243	212.558	4.08e-37	1.41e-32	SIAH2	ALL_CSF - ALL_PBMC	B cells
-1.01475	7.57456	210.903	6.7e-37	2.32e-32	IFNGR2	ALL_CSF - ALL_PBMC	B cells
-0.90155	7.4433	210.542	7.46e-37	2.59e-32	EIF1B	ALL_CSF - ALL_PBMC	B cells
-1.35878	6.41805	211.057	7.99e-37	2.77e-32	RIC3	ALL_CSF - ALL_PBMC	B cells
-0.79146	7.16726	209.672	9.69e-37	3.36e-32	LTA4H	ALL_CSF - ALL_PBMC	B cells
-1.03132	6.62415	208.2	1.51e-36	5.23e-32	SNX29	ALL_CSF - ALL_PBMC	B cells
0.897266	6.58389	207.981	1.61e-36	5.59e-32	TCIRG1	ALL_CSF - ALL_PBMC	B cells
-0.83661	12.5585	207.228	2.03e-36	7.02e-32	RPL29	ALL_CSF - ALL_PBMC	B cells
-0.94211	11.3008	207.222	2.03e-36	7.04e-32	CD37	ALL_CSF - ALL_PBMC	B cells
-0.69562	12.3309	207.02	2.16e-36	7.48e-32	RPL18	ALL_CSF - ALL_PBMC	B cells
-1.03926	5.73022	205.642	3.28e-36	1.14e-31	SSBP2	ALL_CSF - ALL_PBMC	B cells
-0.8334	12.659	205.052	3.92e-36	1.36e-31	RPL12	ALL_CSF - ALL_PBMC	B cells
0.941504	6.02574	204.59	4.51e-36	1.56e-31	ADAM8	ALL_CSF - ALL_PBMC	B cells
1.48398	7.15465	206.204	4.62e-36	1.6e-31	TNFRSF13B	ALL_CSF - ALL_PBMC	B cells
0.86401	7.86784	203.595	6.1e-36	2.12e-31	PKM	ALL_CSF - ALL_PBMC	B cells
-1.01077	6.76766	201.798	1.06e-35	3.66e-31	LYST	ALL_CSF - ALL_PBMC	B cells
1.12844	6.64206	201.773	1.1e-35	3.81e-31	ITGB7	ALL_CSF - ALL_PBMC	B cells
-1.38773	5.78233	202.416	1.14e-35	3.93e-31	NT5E	ALL_CSF - ALL_PBMC	B cells
-1.00917	6.43798	201.417	1.19e-35	4.11e-31	GUCD1	ALL_CSF - ALL_PBMC	B cells
-0.85257	6.70801	201.072	1.32e-35	4.57e-31	NT5C3A	ALL_CSF - ALL_PBMC	B cells
-0.81558	13.1992	200.991	1.35e-35	4.69e-31	RPS23	ALL_CSF - ALL_PBMC	B cells
-0.87011	12.5131	200.882	1.4e-35	4.84e-31	RPL8	ALL_CSF - ALL_PBMC	B cells
1.45833	6.76935	201.094	2.15e-35	7.46e-31	PREX1	ALL_CSF - ALL_PBMC	B cells
-0.70181	10.2925	199.292	2.28e-35	7.89e-31	PNRC1	ALL_CSF - ALL_PBMC	B cells
-1.09977	6.98035	196.242	6.29e-35	2.18e-30	EAF2	ALL_CSF - ALL_PBMC	B cells
-1.30254	13.3073	196.715	7.86e-35	2.72e-30	MT-CO2	ALL_CSF - ALL_PBMC	B cells
0.613391	8.32467	194.415	1.03e-34	3.56e-30	MYL12B	ALL_CSF - ALL_PBMC	B cells
-0.86297	6.24349	193.392	1.41e-34	4.89e-30	FAM3C	ALL_CSF - ALL_PBMC	B cells
-1.22021	6.41933	192.957	1.81e-34	6.27e-30	NUP58	ALL_CSF - ALL_PBMC	B cells
-0.69865	9.24334	191.402	2.62e-34	9.08e-30	TAGLN2	ALL_CSF - ALL_PBMC	B cells
-0.81488	13.7212	189.558	4.66e-34	1.62e-29	RPL10	ALL_CSF - ALL_PBMC	B cells
1.12621	5.76674	188.121	7.32e-34	2.54e-29	ARID5A	ALL_CSF - ALL_PBMC	B cells
-1.48822	7.16747	188.831	1e-33	3.47e-29	IGLC3	ALL_CSF - ALL_PBMC	B cells
0.827169	6.21158	186.538	1.2e-33	4.17e-29	SLBP	ALL_CSF - ALL_PBMC	B cells
1.75226	6.74148	188.126	1.31e-33	4.54e-29	RGS2	ALL_CSF - ALL_PBMC	B cells
1.25961	5.64601	185.82	1.66e-33	5.74e-29	CREM	ALL_CSF - ALL_PBMC	B cells
-0.6663	11.5986	184.491	2.3e-33	7.97e-29	RPS9	ALL_CSF - ALL_PBMC	B cells
1.01727	7.58776	184.236	2.49e-33	8.64e-29	CAPG	ALL_CSF - ALL_PBMC	B cells
1.6062	7.58847	183.986	4.64e-33	1.61e-28	HCST	ALL_CSF - ALL_PBMC	B cells
-0.91467	7.26792	181.767	5.46e-33	1.89e-28	CCDC18-AS1	ALL_CSF - ALL_PBMC	B cells
-0.78497	13.2748	180.879	7.24e-33	2.51e-28	RPL32	ALL_CSF - ALL_PBMC	B cells
1.18931	5.73812	180.958	7.71e-33	2.67e-28	MIDN	ALL_CSF - ALL_PBMC	B cells
-1.0718	8.27807	179.545	1.27e-32	4.4e-28	SNHG7	ALL_CSF - ALL_PBMC	B cells
-0.76592	13.5335	178.931	1.35e-32	4.67e-28	RPS12	ALL_CSF - ALL_PBMC	B cells
-0.62245	11.4838	178.469	1.56e-32	5.42e-28	RPL15	ALL_CSF - ALL_PBMC	B cells
-0.77823	6.60706	177.714	1.99e-32	6.91e-28	PCGF5	ALL_CSF - ALL_PBMC	B cells
1.29499	7.00009	178.169	2.51e-32	8.71e-28	PLEKHO1	ALL_CSF - ALL_PBMC	B cells
1.34794	7.68771	177.81	2.84e-32	9.83e-28	LGALS1	ALL_CSF - ALL_PBMC	B cells
1.09127	5.62001	176.495	2.95e-32	1.02e-27	MYO1F	ALL_CSF - ALL_PBMC	B cells
[truncated: 31,927 more rows]
