# Supplementary material for: Single-cell analysis of cerebrospinal fluid reveals common features of neuroinflammation
Source: Cell Rep Med. 2024 Dec 20;6(1):101733. doi: 10.1016/j.xcrm.2024.101733 (PMC11866449; doi:10.1016/j.xcrm.2024.101733)
Supplement: Table S7. Differential expression results comparing expanded memory B cells in MS CSF with non-expanded memory B cells in MS CSF, related to Figure 3 [file mmc8.xlsx]

## Sheet: supp_table7
Supplementary table 7. Differential expression results comparing expanded memory B cells in MS CSF with non-expanded memory B cells in MS CSF. P_adj is the FDR . Only results achieving statistical significance (FDR < 0.05) are shown. Genes surpassing a stricter Bonferroni cutoff (alpha = 0.05) are indicated. Related to figure 3.
logFC	logCPM	F	P	P_adj	gene	Bonferroni alpha < 0.05?	direction	Cohort
-0.65446	13.8729	53.6297	2.39e-11	7.72e-09	RPS12	yes	Down	MS
-0.40075	13.7812	44.1645	7.85e-10	1.27e-07	RPL13	yes	Down	MS
-0.53063	13.671	39.6776	4.42e-09	3.1e-07	RPL32	yes	Down	MS
-0.61672	14.0133	39.6127	4.53e-09	3.1e-07	RPL10	yes	Down	MS
2.82911	11.4195	38.4256	3.67e-09	7.33e-08	IGKV3-15	yes	Up	All
2.46814	11.7799	32.7513	4.2e-08	5.29e-07	IGKV3-20	yes	Up	All
-0.41516	13.1124	34.7409	3.14e-08	1.45e-06	RPS3A	yes	Down	MS
-1.10387	11.0101	33.4689	5.26e-08	2.12e-06	ZFP36L2	yes	Down	MS
2.35105	10.5498	16.0887	0.000105	0.000676	IGKV3-15	yes	Up	MS
-0.40749	13.4291	31.186	1.34e-07	4.34e-06	RPL34	yes	Down	MS
2.0356	12.0811	14.9296	0.00018	0.001005	IGKV3-20	no	nonsig	MS
-0.46796	13.1522	30.5654	1.74e-07	4.38e-06	RPS13	yes	Down	MS
-0.54129	12.8702	30.2844	1.95e-07	4.38e-06	RPL8	yes	Down	MS
1.99509	10.9459	50.7301	2.31e-11	9.82e-10	IGKC	yes	Up	All
-0.63188	11.8127	30.1875	2.03e-07	4.38e-06	EEF1B2	yes	Down	MS
-0.57063	12.3945	29.0082	3.33e-07	6.73e-06	RPL5	yes	Down	MS
1.40007	10.9939	8.87771	0.003278	0.007739	IGLV2-14	no	nonsig	All
-0.52015	12.3853	27.3058	6.86e-07	1.19e-05	RPS5	yes	Down	MS
-0.38558	13.3435	27.2475	7.03e-07	1.19e-05	RPS27A	yes	Down	MS
-0.45088	12.8751	26.5546	9.45e-07	1.53e-05	RPL3	yes	Down	MS
-0.39448	13.7147	26.4121	1e-06	1.54e-05	RPL11	yes	Down	MS
-0.44807	13.6768	25.3744	1.57e-06	2.27e-05	RPS18	yes	Down	MS
1.29923	10.3647	71.9338	6.15e-15	2.09e-12	SUB1	yes	Up	All
0.366768	14.0924	25.2068	1.69e-06	2.27e-05	B2M	yes	Up	MS
-0.33228	12.5541	25.0687	1.79e-06	2.32e-05	RPL35A	yes	Down	MS
-0.59289	10.2369	23.9973	2.86e-06	3.55e-05	COMMD6	yes	Down	MS
1.24991	10.3591	39.4924	4.8e-09	3.1e-07	SUB1	yes	Up	MS
-1.01662	10.9813	22.6996	5.08e-06	5.86e-05	JUNB	yes	Down	MS
-0.32076	13.6495	22.2014	6.3e-06	7.02e-05	RPS15A	yes	Down	MS
-0.37399	12.9092	22.0655	6.69e-06	7.21e-05	FAU	yes	Down	MS
0.491729	10.9327	21.286	9.47e-06	9.87e-05	ARHGDIB	yes	Up	MS
-1.58745	9.13995	21.1505	1.01e-05	0.000102	NFKBIA	yes	Down	MS
-0.37267	13.7077	20.7722	1.19e-05	0.000117	RPS28	yes	Down	MS
-0.42347	13.2757	20.7033	1.23e-05	0.000117	RPS3	yes	Down	MS
-2.60806	10.0499	20.1314	1.64e-05	0.000148	IGLV2-14	yes	Down	MS
1.1518	9.6955	52.7457	9.57e-12	5.42e-10	HIST1H4C	yes	Up	All
1.03086	10.2677	11.0266	0.001178	0.004941	IGKC	no	nonsig	MS
0.975837	9.63282	30.9126	1.51e-07	4.38e-06	LBH	yes	Up	MS
0.932199	9.80395	15.6763	0.000291003	0.023486	SUB1	no	nonsig	ID
0.908719	9.22085	45.9155	1.48e-10	4.19e-09	ARPC5	yes	Up	All
-0.36041	13.7974	17.7365	4.75e-05	0.000374	RPL39	yes	Down	MS
0.903354	9.18512	30.1983	2.03e-07	4.38e-06	VOPP1	yes	Up	MS
-1.13229	9.35435	17.5556	5.17e-05	0.000389	CD83	yes	Down	MS
-0.69383	9.71258	17.2318	6e-05	0.00044	ZFAS1	yes	Down	MS
0.486413	12.4088	16.9487	6.84e-05	0.000491	HLA-DPA1	yes	Up	MS
0.432588	11.0215	16.5407	8.27e-05	0.000581	CYBA	yes	Up	MS
-0.52095	11.8238	16.464	8.57e-05	0.000589	H3F3B	yes	Down	MS
0.898859	9.33067	23.6588	3.31e-06	3.97e-05	CCDC50	yes	Up	MS
-0.33392	12.8185	16.0824	0.000102	0.000675	RPL7A	yes	Down	MS
0.889689	8.84314	13.38	0.000784251	0.037742	ARPC5	no	nonsig	ID
0.888399	10.4891	19.0845	2.57e-05	0.000215	IFI30	yes	Up	MS
-0.24971	12.8077	15.7685	0.000119	0.000738	RPL18	yes	Down	MS
0.877996	7.59939	15.6422	0.00026907	0.023486	PABPC4	no	nonsig	ID
0.876012	10.3078	28.6648	2.47e-07	2.05e-06	IFI30	yes	Up	All
0.476449	11.4355	15.2622	0.000151	0.000885	SH3BGRL3	yes	Up	MS
0.868729	9.42135	65.5178	6.5e-14	1.11e-11	CAPZB	yes	Up	All
-0.31415	12.5649	14.8893	0.00018	0.001005	RPL6	no	nonsig	MS
0.861199	9.25106	46.529	1.15e-10	3.55e-09	PPIB	yes	Up	All
0.477405	11.6955	14.5885	0.000208	0.001136	PFN1	no	nonsig	MS
-0.31851	11.8205	14.4733	0.000219	0.00118	RPL24	no	nonsig	MS
-0.31773	13.4096	14.0784	0.000265	0.001402	RPL18A	no	nonsig	MS
-0.35536	11.5228	13.7824	0.000305	0.001589	PABPC1	no	nonsig	MS
0.85215	13.7722	37.165	1.22e-08	6.59e-07	TMSB4X	yes	Up	MS
0.425267	11.7054	13.4359	0.00036	0.001819	LAPTM5	no	nonsig	MS
0.835616	10.377	33.0298	6.29e-08	2.26e-06	ARPC1B	yes	Up	MS
0.348826	11.4231	13.0013	0.000445	0.002146	OAZ1	no	nonsig	MS
0.821856	9.17259	14.5543	0.000185	0.000648	LGALS1	no	nonsig	All
0.815597	9.7366	18.1615	3.21e-05	0.000142	MT-ND6	yes	Up	All
0.799593	9.23331	20.4314	4.48055e-05	0.0103501	CAPZB	no	nonsig	ID
-0.40305	12.1764	12.2325	0.000646	0.002969	FTL	no	nonsig	MS
0.43866	14.1071	12.2179	0.000653	0.002969	MT-CO1	no	nonsig	MS
0.46258	12.1916	11.9391	0.000747	0.003351	HLA-DPB1	no	nonsig	MS
-0.29497	13.1091	11.6669	0.000853	0.003774	RPS4X	no	nonsig	MS
0.468089	12.9916	11.5752	0.000895	0.003892	HLA-B	no	nonsig	MS
-0.31257	13.295	11.5496	0.000904	0.003892	RPS19	no	nonsig	MS
-0.27871	12.843	11.3768	0.000984	0.004183	PTMA	no	nonsig	MS
0.794414	9.34849	8.37351	0.004489	0.01461	LGALS1	no	nonsig	MS
-0.37387	11.3731	10.5053	0.001518	0.006284	EEF1D	no	nonsig	MS
0.782054	9.41186	25.237	1.67e-06	2.27e-05	CAPZB	yes	Up	MS
0.779615	9.41235	13.7192	0.000315	0.001615	AHNAK	no	nonsig	MS
-0.476	9.16767	10.1762	0.001789	0.007135	PLP2	no	nonsig	MS
0.773486	11.9919	13.0164	0.000445	0.002146	HLA-A	no	nonsig	MS
0.441159	9.24592	9.80716	0.002155	0.008385	SP110	no	nonsig	MS
0.282061	15.1059	9.76411	0.002202	0.008454	CD74	no	nonsig	MS
0.413974	9.14436	9.74381	0.002225	0.008454	PPP1CA	no	nonsig	MS
0.355499	11.2996	9.64359	0.00234	0.008789	ATP5F1E	no	nonsig	MS
0.445502	9.23668	9.61141	0.002379	0.008831	CDC42	no	nonsig	MS
-0.54498	10.0276	9.56416	0.002436	0.008928	HERPUD1	no	nonsig	MS
0.765658	10.3288	37.9084	4.26e-09	8.05e-08	ARPC1B	yes	Up	All
0.32572	10.8257	9.52296	0.002488	0.008928	H3F3A	no	nonsig	MS
0.760558	9.08379	33.7893	2.53e-08	3.44e-07	VOPP1	yes	Up	All
0.458338	9.28688	9.38245	0.002671	0.009379	SPIB	no	nonsig	MS
-0.3266	11.7886	9.33299	0.002739	0.009514	EIF1	no	nonsig	MS
0.464836	11.2658	9.30942	0.002772	0.009526	UBC	no	nonsig	MS
0.744332	10.7276	28.1749	4.74e-07	9.01e-06	LSP1	yes	Up	MS
0.743996	9.25363	15.919	0.000111	0.000701	ARPC5	yes	Up	MS
-0.23309	12.0257	8.65699	0.003869	0.012884	RPL9	no	nonsig	MS
0.316406	10.8688	8.40512	0.004404	0.014517	LIMD2	no	nonsig	MS
0.740569	9.42989	15.4832	0.000136	0.000812	CTSH	yes	Up	MS
-0.52536	9.50073	8.34882	0.004534	0.01461	RCSD1	no	nonsig	MS
0.449574	11.2214	8.33329	0.004571	0.01461	HLA-DQB1	no	nonsig	MS
0.331293	9.62494	8.31526	0.004614	0.01461	COX6B1	no	nonsig	MS
-0.73346	10.9261	8.23236	0.004828	0.01514	JUN	no	nonsig	MS
0.36622	9.32727	8.2083	0.004876	0.015143	COX6A1	no	nonsig	MS
-0.24607	11.7501	8.18055	0.004946	0.015216	RPL22	no	nonsig	MS
-0.3294	10.6629	8.07654	0.00522	0.015907	PNRC1	no	nonsig	MS
-0.45264	11.0292	7.98591	0.005472	0.016517	TSC22D3	no	nonsig	MS
0.298927	11.0056	7.92959	0.005634	0.01685	SERF2	no	nonsig	MS
-0.39721	9.7927	7.83223	0.005927	0.017563	CIRBP	no	nonsig	MS
0.726913	9.70382	28.305	2.87e-07	2.33e-06	LCP1	yes	Up	All
-0.25946	12.0559	7.60386	0.006677	0.019346	NACA	no	nonsig	MS
0.726738	11.0974	19.4489	2.17e-05	0.000189	MT-ND5	yes	Up	MS
0.327035	10.0317	7.50255	0.007041	0.020125	PCBP1	no	nonsig	MS
0.399362	9.36786	7.40941	0.007393	0.020768	PTPN6	no	nonsig	MS
-0.3097	12.5155	7.40908	0.007394	0.020768	RPLP0	no	nonsig	MS
0.38625	9.25258	7.33886	0.007672	0.021363	GRB2	no	nonsig	MS
0.716195	9.46085	26.5276	6.42e-07	4.75e-06	LBH	yes	Up	All
0.714036	11.1138	31.1571	8.05e-08	8.82e-07	MT-ND5	yes	Up	All
0.308065	10.1678	7.10628	0.008672	0.023539	CALM1	no	nonsig	MS
0.40274	10.4043	7.02867	0.009035	0.024319	ARPC2	no	nonsig	MS
0.463077	9.43184	6.99224	0.009211	0.024575	YPEL3	no	nonsig	MS
0.713173	9.70985	7.29866	0.007859	0.021698	MT-ND6	no	nonsig	MS
-0.38085	9.48081	7.00664	0.009666	0.025207	EIF3H	no	nonsig	MS
0.304988	11.0837	6.89901	0.009677	0.025207	PPIA	no	nonsig	MS
0.418906	11.3701	6.87103	0.009823	0.025262	CD79A	no	nonsig	MS
-0.47762	10.0364	6.86472	0.009855	0.025262	SNHG29	no	nonsig	MS
0.475338	9.19933	6.82219	0.01008	0.025636	S100A10	no	nonsig	MS
0.254591	10.7536	6.68314	0.010853	0.027306	ARPC3	no	nonsig	MS
-0.44888	9.48557	6.67414	0.010905	0.027306	STK17A	no	nonsig	MS
0.395091	9.69948	6.65867	0.010996	0.02732	TLE5	no	nonsig	MS
-0.33407	9.88474	6.35818	0.012912	0.031836	NOP53	no	nonsig	MS
-0.42675	10.4886	6.31802	0.013193	0.032283	ZFP36	no	nonsig	MS
0.468862	9.52488	6.23319	0.013808	0.033471	RPS17	no	nonsig	MS
0.490645	11.1235	6.22445	0.013886	0.033471	HLA-DRB5	no	nonsig	MS
0.426297	12.0801	6.19537	0.014113	0.033766	HLA-C	no	nonsig	MS
-0.32267	9.88604	6.14041	0.014515	0.034474	HNRNPDL	no	nonsig	MS
0.305626	9.64919	6.11589	0.014709	0.034678	PRR13	no	nonsig	MS
-0.74844	10.1964	6.10284	0.014835	0.034723	PCBP2	no	nonsig	MS
0.40728	9.51057	6.08355	0.014968	0.034781	SET	no	nonsig	MS
-0.48259	9.71876	6.03309	0.015381	0.035267	BTG2	no	nonsig	MS
0.345587	13.7261	6.03364	0.015395	0.035267	ACTB	no	nonsig	MS
0.455926	10.4315	5.92222	0.016332	0.037149	PTPRC	no	nonsig	MS
0.357065	9.8411	5.90142	0.016517	0.037308	TAGLN2	no	nonsig	MS
0.462609	9.25613	5.86848	0.016815	0.037692	DDX17	no	nonsig	MS
0.379056	9.45668	5.85691	0.016921	0.037692	MEF2C	no	nonsig	MS
0.270711	9.66876	5.83814	0.017094	0.037817	TRIR	no	nonsig	MS
0.325453	9.26487	5.73138	0.018115	0.039804	ANP32B	no	nonsig	MS
-0.29136	10.3132	5.69632	0.018465	0.040298	HINT1	no	nonsig	MS
-0.22297	14.7067	5.65562	0.018879	0.040846	RPL41	no	nonsig	MS
0.278328	9.99611	5.63979	0.019042	0.040846	MIF	no	nonsig	MS
-0.405	9.65246	5.62633	0.019183	0.040846	SAT1	no	nonsig	MS
0.220696	12.1409	5.62262	0.019222	0.040846	RPL23A	no	nonsig	MS
0.16492	11.9951	5.60345	0.019424	0.041006	RPL15	no	nonsig	MS
-0.33799	9.27664	6.71582	0.020169	0.042303	LSM7	no	nonsig	MS
0.298084	9.86341	5.4437	0.021199	0.044175	OST4	no	nonsig	MS
0.353916	10.2472	5.42031	0.021472	0.044459	RPL23	no	nonsig	MS
0.273814	11.451	5.38672	0.021872	0.044998	UBA52	no	nonsig	MS
0.400157	9.49817	5.36003	0.022195	0.045374	CD99	no	nonsig	MS
-0.16754	11.989	5.29942	0.022948	0.046617	EEF2	no	nonsig	MS
0.32486	9.40414	5.20165	0.024219	0.048891	PNISR	no	nonsig	MS
0.699959	12.1838	18.0571	3.38e-05	0.000146	HLA-A	yes	Up	All
0.695775	10.6787	43.9573	3.33e-10	8.7e-09	LSP1	yes	Up	All
-0.56827	13.8587	62.0303	2.45e-13	2.78e-11	RPS12	yes	Down	All
-0.44569	13.7527	60.4707	4.47e-13	3.8e-11	RPL13	yes	Down	All
-0.51722	13.6254	55.092	3.66e-12	2.49e-10	RPL32	yes	Down	All
0.695064	9.12613	7.25669	0.00802	0.021952	IGHG2	no	nonsig	MS
-0.53612	13.7705	51.2968	1.66e-11	8.05e-10	RPL30	yes	Down	All
0.677677	9.45406	23.6687	2.38e-06	1.5e-05	CTSH	yes	Up	All
-0.41444	13.4094	48.4816	5.18e-11	1.96e-09	RPL34	yes	Down	All
-0.52758	13.9851	46.589	1.12e-10	3.55e-09	RPL10	yes	Down	All
0.677192	9.4469	19.0512	2.6e-05	0.000215	EVI2B	yes	Up	MS
0.663907	9.21941	28.7206	2.38e-07	2.03e-06	SSR4	yes	Up	All
0.651731	9.12513	8.84283	0.003518	0.011837	CD81	no	nonsig	MS
-0.62725	11.8185	40.9774	1.16e-09	2.81e-08	EEF1B2	yes	Down	All
-0.36428	12.9196	40.1065	1.67e-09	3.79e-08	RPS21	yes	Down	All
-0.49486	12.819	39.0175	2.65e-09	5.64e-08	RPL8	yes	Down	All
0.64306	9.67848	20.0584	1.64e-05	0.000148	CD53	yes	Up	MS
0.63608	9.47959	15.5092	0.000134	0.000812	HCLS1	yes	Up	MS
-0.43062	13.1004	37.6067	4.85e-09	8.67e-08	RPS13	yes	Down	All
0.620825	12.1521	9.46954	0.002568	0.009116	ACTG1	no	nonsig	MS
-0.34788	13.3333	36.7831	6.9e-09	1.12e-07	RPS27A	yes	Down	All
-0.45442	13.6499	35.1385	1.4e-08	2.17e-07	RPS18	yes	Down	All
-0.37242	13.1136	34.295	2.03e-08	3e-07	RPS3A	yes	Down	All
-0.38503	13.6427	34.0758	2.23e-08	3.16e-07	RPS28	yes	Down	All
0.616887	9.25251	22.404	4.28e-06	2.51e-05	CAPG	yes	Up	All
-0.42233	12.8413	33.0993	3.42e-08	4.47e-07	RPL3	yes	Down	All
0.61683	9.13741	13.1358	0.000417	0.00207	ACP5	no	nonsig	MS
-0.30573	13.6128	32.3248	4.8e-08	5.83e-07	RPS15A	yes	Down	All
-0.39022	13.7538	32.0157	5.51e-08	6.45e-07	RPL39	yes	Down	All
-0.34075	14.2321	31.8466	5.93e-08	6.72e-07	RPS27	yes	Down	All
0.613537	9.48123	29.2156	1.91e-07	1.71e-06	HCLS1	yes	Up	All
0.362381	14.1131	30.8394	9.26e-08	9.84e-07	B2M	yes	Up	All
-0.34975	13.5469	30.3644	1.14e-07	1.18e-06	RPL19	yes	Down	All
-0.3306	12.5606	30.2639	1.2e-07	1.2e-06	RPL35A	yes	Down	All
-0.45446	12.3276	29.9043	1.4e-07	1.36e-06	RPL5	yes	Down	All
-0.87934	10.9159	29.7313	1.52e-07	1.44e-06	ZFP36L2	yes	Down	All
-0.3577	12.9051	29.3356	1.81e-07	1.66e-06	RPL29	yes	Down	All
0.61257	9.69871	9.54107	0.002467	0.008928	LCP1	no	nonsig	MS
0.599853	9.21092	10.3598	0.001632	0.006613	SYK	no	nonsig	MS
0.596853	9.76256	13.7994	0.000267	0.000891	IGHA1	no	nonsig	All
0.595385	9.92206	11.1076	0.001035	0.002957	S100A4	no	nonsig	All
0.595311	9.2613	17.6247	5e-05	0.000384	TMBIM6	yes	Up	MS
0.595124	9.14223	29.0039	2.1e-07	1.83e-06	ATP5F1B	yes	Up	All
0.593053	9.66686	27.5809	3.98e-07	3.08e-06	CD53	yes	Up	All
-0.39842	13.2337	27.1616	4.82e-07	3.64e-06	RPS3	yes	Down	All
0.583767	9.45889	27.8848	3.47e-07	2.75e-06	EVI2B	yes	Up	All
-0.32114	14.6588	26.4135	6.76e-07	4.89e-06	EEF1A1	yes	Down	All
0.579219	11.0127	9.96128	0.001995	0.00786	HLA-DQA1	no	nonsig	MS
0.575996	9.11824	15.9399	9.31e-05	0.000377	SYK	yes	Up	All
-1.04383	9.33129	25.9389	8.48e-07	5.76e-06	CD83	yes	Down	All
0.491258	10.7311	25.6801	9.45e-07	6.3e-06	RAC2	yes	Up	All
0.573574	9.33027	26.005	8.15e-07	5.65e-06	ACTR3	yes	Up	All
0.566504	9.59072	12.668	0.000523	0.002447	CIB1	no	nonsig	MS
0.564249	9.30597	6.97848	0.009282	0.024575	GNAI2	no	nonsig	MS
-0.33385	11.8015	23.601	2.46e-06	1.51e-05	RPL24	yes	Down	All
0.488492	9.30362	23.5815	2.48e-06	1.51e-05	ANP32B	yes	Up	All
0.43591	10.2533	22.4075	4.28e-06	2.51e-05	MYL6	yes	Up	All
0.561531	9.41474	26.0991	7.81e-07	5.53e-06	CSK	yes	Up	All
0.558031	9.08126	20.4481	1.07e-05	5.78e-05	MSN	yes	Up	All
0.476681	9.28456	21.3974	6.86e-06	3.82e-05	CDC42	yes	Up	All
0.484579	9.24134	21.3967	6.86e-06	3.82e-05	TMBIM6	yes	Up	All
-0.57913	9.63809	20.823	8.98e-06	4.93e-05	ZFAS1	yes	Down	All
0.555315	9.05179	15.6767	0.000106	0.000423	PSAP	yes	Up	All
-0.39569	11.1609	20.2969	1.15e-05	6.12e-05	PFDN5	yes	Down	All
-1.02577	9.15539	20.0024	1.34e-05	6.9e-05	NFKBIA	yes	Down	All
0.434443	10.0449	19.9454	1.36e-05	6.9e-05	TPM3	yes	Up	All
0.462373	9.34482	19.9434	1.36e-05	6.9e-05	COX6A1	yes	Up	All
0.552182	9.30958	15.1544	0.000159	0.000915	ARL6IP5	no	nonsig	MS
0.441148	9.19818	19.3556	1.8e-05	8.86e-05	COX6C	yes	Up	All
0.366945	10.9953	19.0901	2.04e-05	9.91e-05	CYBA	yes	Up	All
-0.30111	12.802	18.9131	2.22e-05	0.000106	RPL7A	yes	Down	All
0.476065	10.3744	18.8076	2.33e-05	0.00011	ARPC2	yes	Up	All
-0.44521	10.1602	18.5376	2.66e-05	0.000124	COMMD6	yes	Down	All
0.472543	10.9158	18.4258	2.8e-05	0.000129	CFL1	yes	Up	All
0.423817	14.0394	18.251	3.06e-05	0.000139	MT-CO1	yes	Up	All
0.397741	10.8446	18.2075	3.11e-05	0.000139	H3F3A	yes	Up	All
0.549969	10.9452	37.2476	5.65e-09	9.61e-08	ARHGDIB	yes	Up	All
0.544006	9.13826	23.8888	2.15e-06	1.38e-05	TPI1	yes	Up	All
0.543395	12.1295	12.8399	0.000482	0.002291	HLA-DRB1	no	nonsig	MS
-0.92946	9.63548	17.2472	4.98e-05	0.000212	CD69	yes	Down	All
-0.27343	12.0648	16.7627	6.24e-05	0.000262	RPL9	yes	Down	All
-0.40907	12.0862	16.6054	6.74e-05	0.000279	FTL	yes	Down	All
0.540698	13.7543	22.3855	4.38e-06	2.52e-05	ACTB	yes	Up	All
0.540479	11.9383	24.6228	1.53e-06	1e-05	CD52	yes	Up	All
0.533258	9.53683	7.59527	0.006708	0.019346	GNAS	no	nonsig	MS
0.498281	9.76816	15.5885	0.000111	0.000437	TLE5	yes	Up	All
0.421061	13.0554	15.4002	0.000122	0.000475	HLA-B	yes	Up	All
-0.37964	11.2733	15.2214	0.000132	0.000511	EEF1D	yes	Down	All
-0.26015	12.5493	15.1213	0.000139	0.000531	RPL14	yes	Down	All
0.399661	9.10783	14.9206	0.000153	0.000577	PPP1CA	no	nonsig	All
0.513999	8.99167	14.8837	0.000156	0.000577	ACP5	no	nonsig	All
0.415632	9.08466	14.8646	0.000158	0.000577	ELOB	no	nonsig	All
-0.74072	9.09865	14.8375	0.00016	0.000577	SELL	no	nonsig	All
0.381439	9.48698	14.8259	0.000161	0.000577	PSMB9	no	nonsig	All
0.458492	9.00278	14.8192	0.000161	0.000577	COX8A	no	nonsig	All
0.377703	9.03282	14.7759	0.000165	0.000583	NDUFA13	no	nonsig	All
0.508593	9.32177	7.66158	0.006479	0.019023	POU2F2	no	nonsig	MS
-0.60181	9.59814	14.2524	0.000213	0.000737	BTG2	no	nonsig	All
0.399205	11.2956	14.2383	0.000215	0.000737	SH3BGRL3	no	nonsig	All
0.348447	11.2393	14.0567	0.000235	0.000798	ATP5F1E	no	nonsig	All
0.42881	9.43599	13.8862	0.000255	0.00086	SEPTIN6	no	nonsig	All
0.505071	10.8237	18.0393	3.37e-05	0.000146	COTL1	yes	Up	All
-0.19952	12.7171	13.4056	0.000324	0.001071	RPS25	no	nonsig	All
0.486106	9.53832	13.201	0.000359	0.001174	GNAS	no	nonsig	All
0.342834	9.57765	13.1288	0.000372	0.001206	PRR13	no	nonsig	All
0.287557	10.7025	12.988	0.0004	0.001282	ARPC3	no	nonsig	All
0.340155	9.33472	12.9195	0.000413	0.001314	NDUFA4	no	nonsig	All
0.363373	10.4546	12.6433	0.000475	0.001495	HMGB1	no	nonsig	All
-0.27115	14.6138	12.5622	0.000495	0.001543	RPL41	no	nonsig	All
0.325827	11.1187	12.3247	0.000557	0.001722	PPIA	no	nonsig	All
-0.26185	11.4771	11.7471	0.000746	0.002284	PABPC1	no	nonsig	All
0.459064	9.02008	11.5944	0.000806	0.002446	TNFRSF13B	no	nonsig	All
0.300636	9.56747	11.567	0.000817	0.002458	COX6B1	no	nonsig	All
0.319868	10.9358	11.4596	0.000863	0.002573	SERF2	no	nonsig	All
0.44063	9.32844	11.2742	0.000948	0.002803	HNRNPU	no	nonsig	All
-0.26177	13.0295	11.2326	0.000968	0.002838	RPL12	no	nonsig	All
-0.35166	11.7173	11.1261	0.001022	0.002957	BTG1	no	nonsig	All
0.343496	10.7536	11.1111	0.00103	0.002957	CORO1A	no	nonsig	All
0.504413	10.1794	9.00117	0.003244	0.011029	BANK1	no	nonsig	MS
-0.21567	12.5187	11.0837	0.001044	0.002959	RPL6	no	nonsig	All
-0.18909	12.9697	10.8102	0.001201	0.003374	RPS14	no	nonsig	All
0.377155	9.2547	10.7526	0.001237	0.003447	SP110	no	nonsig	All
-0.2041	12.6627	10.6901	0.001277	0.003515	RPS6	no	nonsig	All
0.423208	9.44978	10.6825	0.001282	0.003515	CIB1	no	nonsig	All
0.466159	11.0036	10.5305	0.001386	0.00377	HLA-DQA1	no	nonsig	All
0.492086	9.37874	10.4876	0.001417	0.003795	MYH9	no	nonsig	All
0.388454	11.3926	10.479	0.001423	0.003795	CD79A	no	nonsig	All
-0.45885	10.3291	10.4708	0.001429	0.003795	ZFP36	no	nonsig	All
0.370328	9.22868	10.1531	0.001682	0.004433	LDHB	no	nonsig	All
-0.31616	10.6383	10.0866	0.001741	0.004553	PNRC1	no	nonsig	All
-0.83878	9.93277	9.98609	0.001841	0.004778	PCBP2	no	nonsig	All
0.346457	13.1736	9.9287	0.001892	0.004872	HLA-DRA	no	nonsig	All
-0.20192	12.773	9.8707	0.001946	0.004974	RPL36	no	nonsig	All
0.309727	9.18876	9.73392	0.002088	0.005299	COX5B	no	nonsig	All
0.278626	9.9668	9.69237	0.002134	0.005374	PCBP1	no	nonsig	All
0.352866	9.62788	9.66808	0.002161	0.005402	CALM2	no	nonsig	All
0.48966	9.15535	9.59496	0.002245	0.005571	CD81	no	nonsig	All
0.258175	11.3559	9.50092	0.002356	0.005806	OAZ1	no	nonsig	All
0.303289	9.39965	9.17384	0.002793	0.006833	PNISR	no	nonsig	All
-0.21166	11.7829	9.04448	0.002988	0.007257	RPL22	no	nonsig	All
0.306696	10.4902	9.02124	0.003025	0.007294	HSPA8	no	nonsig	All
0.300043	12.3036	8.92983	0.003173	0.007597	HLA-DPA1	no	nonsig	All
-0.32333	11.7505	8.88855	0.003242	0.007708	H3F3B	no	nonsig	All
0.503111	10.7217	18.4298	3.45e-05	0.000279	RAC2	yes	Up	MS
0.297895	9.67948	8.71455	0.003551	0.008327	CHCHD2	no	nonsig	All
0.380087	9.2795	8.70081	0.003577	0.00833	PKM	no	nonsig	All
0.362151	10.1764	8.60575	0.00376	0.008696	BANK1	no	nonsig	All
0.302922	9.06319	8.42829	0.004128	0.009475	HNRNPC	no	nonsig	All
0.396838	9.20029	8.41692	0.004152	0.009475	POU2F2	no	nonsig	All
0.30482	9.284	8.27141	0.004483	0.010113	GDI2	no	nonsig	All
0.402545	10.5264	8.2681	0.004491	0.010113	CRIP1	no	nonsig	All
0.269495	10.1188	8.22096	0.004604	0.010299	CALM1	no	nonsig	All
0.284998	9.7777	8.20189	0.004651	0.010336	OST4	no	nonsig	All
0.301457	9.24348	8.17754	0.004711	0.010401	GRB2	no	nonsig	All
-0.23635	11.9215	8.07421	0.004976	0.010915	CD37	no	nonsig	All
-0.3444	9.97582	7.59295	0.006425	0.014003	SARAF	no	nonsig	All
0.254901	9.69468	7.28411	0.007578	0.016399	UBB	no	nonsig	All
0.357014	11.0338	7.27367	0.007621	0.016399	RPL27A	no	nonsig	All
0.355311	12.1114	7.16423	0.008091	0.017302	HLA-C	no	nonsig	All
0.341753	9.37441	6.98572	0.008896	0.018904	YPEL3	no	nonsig	All
0.330973	11.3052	6.76287	0.010033	0.021188	UBC	no	nonsig	All
0.443284	11.09	6.74415	0.010148	0.021298	HLA-DRB5	no	nonsig	All
-0.44557	9.96001	6.6584	0.010623	0.022158	IER2	no	nonsig	All
-0.17492	11.3349	6.61579	0.010865	0.022525	EEF1G	no	nonsig	All
-0.14652	13.0096	6.52032	0.011443	0.02358	RPS15	no	nonsig	All
-0.19227	12.0061	6.4909	0.011627	0.023815	NACA	no	nonsig	All
0.318211	11.1756	6.21934	0.013483	0.02745	HLA-DQB1	no	nonsig	All
0.330726	9.27177	6.01982	0.01504	0.030438	DDX17	no	nonsig	All
-0.53207	10.5378	5.99781	0.015242	0.030665	CXCR4	no	nonsig	All
0.300458	9.08831	5.97379	0.015425	0.03085	PRRC2C	no	nonsig	All
-0.35252	9.98329	5.9174	0.01591	0.031635	SNHG29	no	nonsig	All
0.253992	10.0601	5.82661	0.016726	0.033063	MIF	no	nonsig	All
0.271327	9.18912	5.79127	0.017055	0.033519	NAP1L1	no	nonsig	All
0.280419	10.4787	5.73302	0.017613	0.034416	HNRNPA2B1	no	nonsig	All
0.24817	9.62494	5.64182	0.018524	0.035989	HSP90AA1	no	nonsig	All
-0.30384	9.53267	5.58116	0.019157	0.037008	STK17A	no	nonsig	All
-0.34822	9.00915	5.56731	0.019305	0.037082	ODC1	no	nonsig	All
0.23898	12.2992	5.44207	0.020695	0.03953	MT-CO3	no	nonsig	All
0.248882	9.99095	5.36813	0.021565	0.040961	HLA-DMA	no	nonsig	All
-0.38363	8.98276	5.31625	0.022198	0.041929	ITM2B	no	nonsig	All
0.172986	15.0466	5.28888	0.022539	0.042339	CD74	no	nonsig	All
0.37214	9.25725	5.23913	0.023183	0.043309	CD48	no	nonsig	All
0.240851	9.7619	5.1798	0.023957	0.04451	UQCRH	no	nonsig	All
0.210105	9.39558	5.16984	0.024091	0.044516	TCEA1	no	nonsig	All
-0.21856	10.6157	5.01495	0.026279	0.048176	NPM1	no	nonsig	All
0.222952	10.2995	5.00978	0.026355	0.048176	CLIC1	no	nonsig	All
-0.64482	13.1512	28.1084	3.37267e-06	0.003895	RPL30	yes	Down	ID
-1.19095	10.495	22.5445	2.4923e-05	0.008831	TSC22D3	yes	Down	ID
-0.54424	12.6543	22.0646	2.51521e-05	0.008831	RPS3	yes	Down	ID
-0.93347	9.42179	21.5064	3.05848e-05	0.008831	SARAF	yes	Down	ID
0.502167	9.19869	19.7926	1.46e-05	7.31e-05	PTP4A2	yes	Up	All
-0.77503	10.6779	19.3292	6.67683e-05	0.011341	KLF2	no	nonsig	ID
-0.52817	13.015	19.25	6.87307e-05	0.011341	RPL34	no	nonsig	ID
-0.50836	13.3831	18.5644	8.84662e-05	0.0127723	RPS12	no	nonsig	ID
-0.50754	13.4746	18.073	0.000106215	0.0136309	RPL10	no	nonsig	ID
-0.47883	12.2678	17.7882	0.000118176	0.0136493	RPL35A	no	nonsig	ID
-0.62369	11.373	16.9857	0.000160125	0.0168131	BTG1	no	nonsig	ID
-0.4152	13.2555	16.3479	0.000204522	0.0196852	RPL39	no	nonsig	ID
0.501367	11.8717	10.3549	0.001638	0.006613	MS4A1	no	nonsig	MS
0.501138	9.4753	16.0322	8.9e-05	0.000365	CD99	yes	Up	All
-0.44988	12.8873	14.9659	0.000351216	0.023486	RPS27A	no	nonsig	ID
-0.84431	9.27746	14.8687	0.000365036	0.023486	SMAP2	no	nonsig	ID
-0.43636	13.1456	14.8284	0.000370928	0.023486	RPL32	no	nonsig	ID
-0.84801	8.19548	14.7186	0.000387509	0.023486	SEC62	no	nonsig	ID
-0.44692	12.8046	14.7118	0.000388566	0.023486	RPS14	no	nonsig	ID
-0.48416	13.0779	14.5976	0.000406685	0.023486	RPS28	no	nonsig	ID
-0.45055	13.3774	13.7754	0.000566439	0.0304909	RPL13	no	nonsig	ID
-0.44897	13.9009	13.7139	0.000580778	0.0304909	RPS27	no	nonsig	ID
-0.4357	14.0461	12.9898	0.000781578	0.037742	RPL41	no	nonsig	ID
0.500442	13.2179	16.1545	9.93e-05	0.000668	HLA-DRA	yes	Up	MS
-0.93452	10.3066	12.8401	0.000912542	0.042159	ZFP36L2	no	nonsig	ID
