# Supplementary material for: Single-cell analysis of cerebrospinal fluid reveals common features of neuroinflammation
Source: Cell Rep Med. 2024 Dec 20;6(1):101733. doi: 10.1016/j.xcrm.2024.101733 (PMC11866449; doi:10.1016/j.xcrm.2024.101733)
Supplement: Table S8. Differential abundance of T cell subsets in CSF versus PBMC across all disease cohorts, related to Figure 4 [file mmc9.xlsx]

## Sheet: supp_table8
Supplementary table 8. differential abundance of T cell subsets in CSF versus PBMC across all disease cohorts. Positive log fold change values indicate a higher proportion in CSF. Related to figure 4.
Cell Type	Log FC	P	FDR
Tcm/Naive cytotoxic T cells	-3.40853	2.52981e-72	3.03578e-71
Tem/Trm cytotoxic T cells	1.66164	1.05454e-49	6.32726e-49
Type 1 helper T cells	2.86621	3.81121e-34	1.52448e-33
Regulatory T cells	1.40689	6.00733e-31	1.8022e-30
MAIT cells	-2.02158	2.99096e-29	7.1783e-29
Follicular helper T cells	2.25241	4.35517e-25	8.71035e-25
Memory CD4+ cytotoxic T cells	2.22861	6.98628e-21	1.19765e-20
Tem/Temra cytotoxic T cells	-1.25702	4.16524e-14	6.24786e-14
Tem/Effector helper T cells	0.813446	3.17283e-12	4.23043e-12
Tcm/Naive helper T cells	-0.212093	7.0333e-05	8.43996e-05
Cycling T cells	0.618764	0.0097401	0.0106256
Early lymphoid/T lymphoid	0.49274	0.016725	0.016725
