# Supplementary material for: Single-cell analysis of cerebrospinal fluid reveals common features of neuroinflammation
Source: Cell Rep Med. 2024 Dec 20;6(1):101733. doi: 10.1016/j.xcrm.2024.101733 (PMC11866449; doi:10.1016/j.xcrm.2024.101733)
Supplement: Table S9. Seemingly CSF-specific eQTLs, related to Figure 5 [file mmc10.xlsx]

## Sheet: supp_table9
Supplementary table 9. Seemingly CSF specific eQTLs. Related to figure 5.
CHR	Pos	SNP	Gene	Cell type	Beta	SE	P	FDR	Permutation P
20	48477956	rs4810801	PREX1	B.cells	-0.663373	0.155615	4.42e-05	0.0552874	6e-05
6	31713383	rs385306	AGER	B.cells	-0.779846	0.164839	7.06e-06	0.0140835	7.5e-05
11	128481247	rs61909096	ETS1	CD4.T.cells	0.518362	0.12837	8.81e-05	0.090157	<1e-05
