# Supplementary material for: Single-cell analysis of cerebrospinal fluid reveals common features of neuroinflammation
Source: Cell Rep Med. 2024 Dec 20;6(1):101733. doi: 10.1016/j.xcrm.2024.101733 (PMC11866449; doi:10.1016/j.xcrm.2024.101733)
Supplement: Table S10. Colocalization between MS risk signals and eQTLs, related to Figure 5 [file mmc11.xlsx]

## Sheet: supp_table10
Supplementary table 10. Colocalization between MS risk signals and eQTLs. Related to figure 5. PP = posterior probability of being a shared causal variant (for the eQTL and MS risk effects).
Gene	Cell type	Source	PP	SNP with top PP	Chr	Pos	eQTP_pvalue	MS GWAS P	eQTL lead SNP	eQTL lead SNP P
ORMDL3	CD8 T cells	PBMC	0.844418	rs9909593	17	39813896	1.09e-08	1.16e-05	rs2941519	6.03e-10
ORMDL3	CD4 T cells	CSF	0.90072	rs9909593	17	39813896	2.56e-08	1.16e-05	rs11651596	4.31e-09
GDPD5	CD4 T cells	CSF	0.877972	rs1783557	11	75508232	7.54e-08	7.04e-06	rs1783557	7.54e-08
ANKRD55	CD4 T cells	CSF	0.9889	rs7731626	5	56148856	2.31e-07	2.85e-06	rs7731626	2.31e-07
FCRL3	CD8 T cells	CSF	0.8315	rs2317231	1	157716547	6.09e-05	1.9e-09	rs1999793	1.55e-06
AHI1	CD4 T cells	CSF	0.86132	rs13197384	6	135497759	4.66e-06	2.43e-13	rs9402706	1.8e-06
EAF2	B cells	CSF	0.894268	rs4676755	3	121813788	6.71e-06	4.49e-09	rs6795182	6.27e-06
AHI1	CD4 T cells	PBMC	0.782606	rs13197384	6	135497759	9e-05	2.43e-13	rs965191	1.39e-05
ORMDL3	B cells	PBMC	0.74422	rs9909593	17	39813896	3.08e-05	1.16e-05	rs8067378	1.61e-05
EAF2	B cells	PBMC	0.802069	rs4676756	3	121813792	3.58e-05	4.12e-09	rs4296628	1.98e-05
ZC2HC1A	B cells	CSF	0.724217	rs1466526	8	78643239	3.41e-05	1.12e-08	rs4609182	3.37e-05
